# Supplementary material for: Human Milk MiRNA Acts on Infections in Both the Maternal Body and the Child During Breastfeeding
Source: Life (Basel). 2026 May 25;16(6):884. doi: 10.3390/life16060884 (PMC13302718; doi:10.3390/life16060884)
Supplement: Supplementary file 1 [file life-16-00884-s001.zip]

Archive with 2 entries (2 files):
- Figures S1¿CS4.pdf
- Tables S1¿CS15.xlsx
