# Supplementary material for: Human Milk MiRNA Acts on Infections in Both the Maternal Body and the Child During Breastfeeding
Source: Life (Basel). 2026 May 25;16(6):884. doi: 10.3390/life16060884 (PMC13302718; doi:10.3390/life16060884)
Supplement: Supplementary file 1 [file life-16-00884-s001.zip › Tables S1¿CS15.xlsx]

## Sheet: Table_S1
Table S1 - The identified known miRNA species in (A) all samples (n=26), (B) in milk cell and lipid samples from healthy dyads (n=12), and (C) in milk cell and lipid samples from infected dyads (n=14), with their total matched reads of each individual miRNA to miRBase 21.0 and the number of samples determined in.
(A)				(B)				(C)
Known mature miRNA species	Total matched reads	Number of samples determined in		Known mature miRNA species	Total matched reads	Number of samples determined in		Known mature miRNA species	Total matched reads	Number of samples determined in
hsa-let-7a-5p	61429206	26		hsa-let-7a-5p	29088818	12		hsa-let-7a-5p	32340388	14
hsa-miR-30d-5p	54958622	26		hsa-miR-30d-5p	28705111	12		hsa-miR-148a-3p	26571515	14
hsa-miR-148a-3p	48012981	26		hsa-miR-148a-3p	21441466	12		hsa-miR-30d-5p	26253511	14
hsa-let-7f-5p	43298247	26		hsa-let-7f-5p	19589985	12		hsa-let-7f-5p	23708262	14
hsa-miR-146b-5p	26540966	26		hsa-let-7b-5p	12956533	12		hsa-miR-146b-5p	14124518	14
hsa-miR-200c-3p	23937160	26		hsa-miR-146b-5p	12416448	12		hsa-miR-200c-3p	12297460	14
hsa-let-7b-5p	22211697	26		hsa-miR-200c-3p	11639700	12		hsa-let-7g-5p	11753701	14
hsa-let-7g-5p	20501853	26		hsa-let-7g-5p	8748152	12		hsa-let-7b-5p	9255164	14
hsa-miR-200a-3p	15020241	26		hsa-miR-200a-3p	6759465	12		hsa-miR-200a-3p	8260776	14
hsa-miR-200b-3p	11136955	26		hsa-miR-200b-3p	5246769	12		hsa-miR-21-5p	6325816	14
hsa-miR-26a-5p	9559879	26		hsa-miR-26a-5p	4162896	12		hsa-miR-200b-3p	5890186	14
hsa-miR-21-5p	9463747	26		hsa-miR-375	4051111	12		hsa-miR-26a-5p	5396983	14
hsa-miR-375	7810437	26		hsa-miR-21-5p	3137931	12		hsa-miR-30a-5p	4571000	14
hsa-miR-30a-5p	7695520	26		hsa-miR-30a-5p	3124520	12		hsa-miR-375	3759326	14
hsa-let-7c-5p	6066689	26		hsa-let-7c-5p	2895949	12		hsa-miR-22-3p	3245392	14
hsa-miR-22-3p	5964824	26		hsa-miR-22-3p	2719432	12		hsa-let-7c-5p	3170740	14
hsa-let-7i-5p	5362309	26		hsa-let-7i-5p	2193179	12		hsa-let-7i-5p	3169130	14
hsa-miR-99a-5p	4685918	26		hsa-miR-99a-5p	2013464	12		hsa-miR-99a-5p	2672454	14
hsa-miR-92a-3p	3159772	26		hsa-miR-125a-5p	1833455	12		hsa-miR-92a-3p	1755178	14
hsa-miR-125a-5p	3120336	26		hsa-miR-92a-3p	1404594	12		hsa-miR-101-3p	1612656	14
hsa-miR-101-3p	2870593	26		hsa-miR-101-3p	1257937	12		hsa-let-7d-5p	1372389	14
hsa-let-7d-5p	2489331	26		hsa-let-7d-5p	1116942	12		hsa-miR-125a-5p	1286881	14
hsa-miR-181a-5p	2113809	26		hsa-miR-99b-5p	967850	12		hsa-miR-181a-5p	1201659	14
hsa-miR-191-5p	2067537	26		hsa-miR-181a-5p	912150	12		hsa-miR-191-5p	1160267	14
hsa-miR-99b-5p	1966215	26		hsa-miR-191-5p	907270	12		hsa-miR-99b-5p	998365	14
hsa-miR-429	1774020	26		hsa-miR-429	807122	12		hsa-miR-429	966898	14
hsa-miR-182-5p	1602222	26		hsa-miR-182-5p	743294	12		hsa-miR-320a	883237	14
hsa-miR-320a	1554876	26		hsa-miR-26b-5p	692431	12		hsa-miR-182-5p	858928	14
hsa-miR-26b-5p	1518779	26		hsa-miR-423-5p	689447	12		hsa-miR-26b-5p	826348	14
hsa-miR-423-5p	1444949	26		hsa-miR-320a	671639	12		hsa-miR-423-5p	755502	14
hsa-miR-183-5p	1367240	26		hsa-miR-183-5p	670736	12		hsa-miR-30c-5p	708349	14
hsa-let-7e-5p	1331100	26		hsa-let-7e-5p	647288	12		hsa-miR-183-5p	696504	14
hsa-miR-423-3p	1295646	26		hsa-miR-423-3p	600985	12		hsa-miR-423-3p	694661	14
hsa-miR-30c-5p	1234279	26		hsa-miR-511-5p	561302	12		hsa-let-7e-5p	683812	14
hsa-miR-103a-3p	1213386	26		hsa-miR-103a-3p	533522	12		hsa-miR-103a-3p	679864	14
hsa-miR-511-5p	1173166	26		hsa-miR-30c-5p	525930	12		hsa-miR-29a-3p	645823	14
hsa-miR-148b-3p	1137120	26		hsa-miR-125b-5p	500263	12		hsa-miR-30b-5p	645010	14
hsa-miR-30b-5p	1119443	26		hsa-miR-148b-3p	495565	12		hsa-miR-148b-3p	641555	14
hsa-miR-29a-3p	1084885	26		hsa-miR-30b-5p	474433	12		hsa-miR-511-5p	611864	14
hsa-miR-125b-5p	1008126	26		hsa-miR-29a-3p	439062	12		hsa-miR-30e-5p	564561	14
hsa-miR-30e-5p	978777	26		hsa-miR-30e-5p	414216	12		hsa-miR-125b-5p	507863	14
hsa-miR-340-5p	887854	26		hsa-miR-340-5p	393009	12		hsa-miR-340-5p	494845	14
hsa-miR-141-3p	804474	26		hsa-miR-151a-3p	367628	12		hsa-miR-224-5p	448148	14
hsa-miR-151a-3p	776084	26		hsa-miR-141-3p	365775	12		hsa-miR-141-3p	438699	14
hsa-miR-224-5p	737719	26		hsa-miR-224-5p	289571	12		hsa-miR-151a-3p	408456	14
hsa-miR-181b-5p	623547	26		hsa-miR-181b-5p	287917	12		hsa-miR-27b-3p	405885	14
hsa-miR-27b-3p	607266	26		hsa-miR-186-5p	251541	12		hsa-miR-181b-5p	335630	14
hsa-miR-186-5p	562742	26		hsa-miR-152-3p	224003	12		hsa-miR-186-5p	311201	14
hsa-miR-378a-3p	497150	26		hsa-miR-100-5p	205876	12		hsa-miR-378a-3p	304689	14
hsa-miR-152-3p	491950	26		hsa-miR-10a-5p	201985	12		hsa-miR-25-3p	278272	14
hsa-miR-25-3p	475602	26		hsa-miR-27b-3p	201381	12		hsa-miR-27a-3p	275406	14
hsa-miR-361-3p	464942	26		hsa-miR-25-3p	197330	12		hsa-miR-361-3p	272594	14
hsa-miR-24-3p	453788	26		hsa-miR-193a-5p	194820	12		hsa-miR-152-3p	267947	14
hsa-miR-10a-5p	439170	26		hsa-miR-378a-3p	192461	12		hsa-miR-24-3p	267634	14
hsa-miR-27a-3p	436942	26		hsa-miR-361-3p	192348	12		hsa-miR-10a-5p	237185	14
hsa-miR-100-5p	419218	26		hsa-miR-24-3p	186154	12		hsa-miR-20a-5p	225288	14
hsa-miR-193a-5p	414041	26		hsa-miR-196a-5p	172514	12		hsa-miR-193a-5p	219221	14
hsa-miR-20a-5p	392805	26		hsa-miR-200b-5p	169847	12		hsa-miR-100-5p	213342	14
hsa-miR-98-5p	355764	26		hsa-miR-20a-5p	167517	12		hsa-miR-30a-3p	203671	14
hsa-miR-30a-3p	341500	26		hsa-miR-499a-5p	163576	12		hsa-miR-98-5p	199719	14
hsa-miR-200b-5p	336852	26		hsa-miR-27a-3p	161536	12		hsa-miR-146a-5p	175019	14
hsa-miR-499a-5p	318748	26		hsa-miR-98-5p	156045	12		hsa-miR-200b-5p	167005	14
hsa-miR-335-3p	296212	26		hsa-miR-200a-5p	148787	12		hsa-miR-335-3p	163121	14
hsa-miR-200a-5p	292298	26		hsa-miR-30a-3p	137829	12		hsa-miR-499a-5p	155172	14
hsa-miR-196a-5p	285801	26		hsa-miR-574-5p	134372	12		hsa-miR-200a-5p	143511	14
hsa-miR-146a-5p	236209	26		hsa-miR-335-3p	133091	12		hsa-miR-30e-3p	115048	14
hsa-miR-574-5p	227521	26		hsa-miR-1307-3p	109574	12		hsa-miR-196a-5p	113287	14
hsa-miR-1307-3p	220757	26		hsa-miR-146b-3p	83192	12		hsa-miR-1307-3p	111183	14
hsa-miR-30e-3p	195155	26		hsa-miR-30e-3p	80107	12		hsa-miR-146b-3p	105703	14
hsa-miR-146b-3p	188895	26		hsa-miR-148a-5p	79221	12		hsa-miR-16-5p	105108	14
hsa-miR-148a-5p	178460	26		hsa-let-7d-3p	78940	12		hsa-miR-148a-5p	99239	14
hsa-miR-335-5p	169357	26		hsa-miR-335-5p	78442	12		hsa-miR-574-5p	93149	14
hsa-miR-16-5p	168879	26		hsa-miR-7-5p	72279	12		hsa-miR-7-5p	92587	14
hsa-miR-7-5p	164866	26		hsa-miR-16-5p	63771	12		hsa-miR-335-5p	90915	14
hsa-let-7d-3p	158045	26		hsa-miR-320b	62174	12		hsa-miR-320b	88201	14
hsa-miR-320b	150375	26		hsa-miR-28-3p	61318	12		hsa-let-7d-3p	79105	14
hsa-miR-28-3p	136838	26		hsa-miR-146a-5p	61190	12		hsa-miR-222-3p	78172	14
hsa-miR-93-5p	132309	26		hsa-miR-93-5p	54811	12		hsa-miR-93-5p	77498	14
hsa-miR-222-3p	123572	26		hsa-miR-128-3p	53683	12		hsa-miR-28-3p	75520	14
hsa-miR-181a-2-3p	115215	26		hsa-miR-181a-2-3p	51678	12		hsa-miR-181a-2-3p	63537	14
hsa-miR-484	104988	26		hsa-miR-484	49203	12		hsa-miR-452-5p	63485	14
hsa-miR-128-3p	103971	26		hsa-miR-29b-3p	48132	12		hsa-miR-205-5p	60959	14
hsa-miR-452-5p	100679	26		hsa-miR-744-5p	47304	12		hsa-miR-484	55785	14
hsa-miR-744-5p	99920	26		hsa-miR-222-3p	45400	12		hsa-miR-378c	53470	14
hsa-miR-29b-3p	96687	26		hsa-miR-22-5p	44662	12		hsa-miR-17-5p	52663	14
hsa-miR-205-5p	95947	26		hsa-miR-17-5p	39675	12		hsa-miR-744-5p	52616	14
hsa-miR-22-5p	93875	26		hsa-miR-374b-5p	39642	12		hsa-miR-374b-5p	52211	14
hsa-miR-17-5p	92338	26		hsa-miR-374a-5p	37350	12		hsa-miR-374a-5p	51734	14
hsa-miR-374b-5p	91853	26		hsa-miR-452-5p	37194	12		hsa-miR-128-3p	50288	14
hsa-miR-374a-5p	89084	26		hsa-miR-664a-5p	36132	12		hsa-miR-22-5p	49213	14
hsa-miR-378c	88714	26		hsa-miR-378c	35244	12		hsa-miR-142-5p	49011	14
hsa-miR-532-5p	81996	26		hsa-miR-205-5p	34988	12		hsa-miR-532-5p	48919	14
hsa-miR-107	76800	26		hsa-miR-532-5p	33077	12		hsa-miR-29b-3p	48555	14
hsa-miR-185-5p	75949	26		hsa-miR-107	32893	12		hsa-miR-23a-3p	47865	14
hsa-miR-106b-3p	75325	26		hsa-miR-28-5p	32053	12		hsa-miR-140-3p	47528	14
hsa-miR-28-5p	72657	26		hsa-miR-885-5p	32025	12		hsa-miR-106b-3p	44731	14
hsa-miR-140-3p	72643	26		hsa-miR-185-5p	31497	12		hsa-miR-185-5p	44452	14
hsa-miR-664a-5p	72400	26		hsa-miR-106b-3p	30594	12		hsa-miR-221-3p	43977	14
hsa-miR-885-5p	70177	26		hsa-miR-192-5p	27566	12		hsa-miR-107	43907	14
hsa-miR-192-5p	69997	26		hsa-miR-29c-3p	26862	12		hsa-miR-192-5p	42431	14
hsa-miR-23a-3p	68676	26		hsa-miR-199a-3p	26571	12		hsa-miR-143-3p	42229	14
hsa-miR-199a-3p	67428	26		hsa-miR-199b-3p	26569	12		hsa-miR-199a-3p	40857	14
hsa-miR-199b-3p	67421	26		hsa-miR-30d-3p	25179	12		hsa-miR-199b-3p	40852	14
hsa-miR-221-3p	66783	26		hsa-miR-140-3p	25115	12		hsa-miR-28-5p	40604	14
hsa-miR-29c-3p	56757	26		hsa-miR-32-5p	23491	12		hsa-miR-885-5p	38152	14
hsa-miR-96-5p	55282	26		hsa-miR-96-5p	23168	12		hsa-miR-664a-5p	36268	14
hsa-miR-32-5p	54031	26		hsa-miR-221-3p	22806	12		hsa-miR-96-5p	32114	14
hsa-miR-16-2-3p	53693	26		hsa-miR-16-2-3p	22639	12		hsa-miR-155-5p	31604	14
hsa-miR-30d-3p	51730	26		hsa-miR-23a-3p	20811	12		hsa-miR-16-2-3p	31054	14
hsa-miR-142-5p	50960	26		hsa-miR-99b-3p	19553	12		hsa-miR-32-5p	30540	14
hsa-miR-143-3p	49051	26		hsa-miR-148b-5p	18870	12		hsa-miR-29c-3p	29895	14
hsa-miR-19b-3p	46054	26		hsa-miR-19b-3p	18265	12		hsa-miR-223-3p	28547	14
hsa-miR-193b-3p	45380	26		hsa-miR-2110	17981	12		hsa-miR-19b-3p	27789	14
hsa-miR-320c	43713	26		hsa-miR-320c	17880	12		hsa-miR-193b-3p	27670	14
hsa-miR-99b-3p	41609	26		hsa-miR-193b-3p	17710	12		hsa-miR-30d-3p	26551	14
hsa-miR-148b-5p	41346	26		hsa-miR-3615	17363	12		hsa-miR-320c	25833	14
hsa-miR-3615	39776	26		hsa-miR-511-3p	17109	12		hsa-miR-150-5p	24041	14
hsa-miR-511-3p	38588	26		hsa-miR-425-5p	16396	12		hsa-miR-148b-5p	22476	14
hsa-miR-155-5p	38287	26		hsa-miR-941	15844	12		hsa-miR-3615	22413	14
hsa-miR-941	37593	26		hsa-miR-30b-3p	15840	12		hsa-miR-142-3p	22293	14
hsa-miR-425-5p	37165	26		hsa-miR-374a-3p	15333	12		hsa-miR-99b-3p	22056	14
hsa-miR-374a-3p	36633	26		hsa-miR-345-5p	15273	12		hsa-miR-941	21749	14
hsa-miR-2110	35049	26		hsa-miR-339-3p	15200	12		hsa-miR-511-3p	21479	14
hsa-miR-181a-3p	34234	26		hsa-miR-181a-3p	14706	12		hsa-miR-374a-3p	21300	14
hsa-miR-342-5p	33935	26		hsa-miR-342-5p	14621	12		hsa-miR-425-5p	20769	14
hsa-miR-345-5p	33684	26		hsa-miR-30c-2-3p	14580	12		hsa-miR-181a-3p	19528	14
hsa-miR-30c-2-3p	32504	26		hsa-miR-135a-5p	14151	12		hsa-miR-342-5p	19314	14
hsa-miR-30b-3p	32443	26		hsa-miR-203a-3p	13219	12		hsa-miR-652-3p	19217	14
hsa-miR-339-3p	32286	26		hsa-miR-652-3p	12810	12		hsa-miR-203a-3p	18463	14
hsa-miR-652-3p	32027	26		hsa-miR-195-5p	12699	12		hsa-miR-345-5p	18411	14
hsa-miR-203a-3p	31682	26		hsa-miR-885-3p	12653	12		hsa-miR-30c-2-3p	17924	14
hsa-miR-125b-2-3p	30033	26		hsa-miR-187-3p	12600	12		hsa-miR-125b-2-3p	17512	14
hsa-miR-195-5p	29916	26		hsa-miR-125b-2-3p	12521	12		hsa-miR-195-5p	17217	14
hsa-miR-223-3p	29643	26		hsa-miR-193b-5p	12293	12		hsa-miR-339-3p	17086	14
hsa-miR-885-3p	29618	26		hsa-miR-1301-3p	12259	12		hsa-miR-2110	17068	14
hsa-miR-135a-5p	29466	26		hsa-miR-92b-3p	12070	12		hsa-miR-664a-3p	17042	14
hsa-miR-1301-3p	29225	26		hsa-miR-199b-5p	11717	12		hsa-miR-342-3p	16987	14
hsa-miR-199b-5p	28627	26		hsa-let-7a-3p	10803	12		hsa-miR-1301-3p	16966	14
hsa-miR-342-3p	26894	26		hsa-miR-190b	10353	12		hsa-miR-885-3p	16965	14
hsa-miR-150-5p	25194	26		hsa-miR-769-5p	10324	12		hsa-miR-199b-5p	16910	14
hsa-miR-664a-3p	24860	26		hsa-miR-342-3p	9907	12		hsa-miR-30b-3p	16603	14
hsa-let-7a-3p	24853	26		hsa-miR-574-3p	9758	12		hsa-miR-135a-5p	15315	14
hsa-miR-92b-3p	24776	26		hsa-miR-629-5p	9697	12		hsa-miR-365b-3p	14604	14
hsa-miR-769-5p	24137	26		hsa-miR-1287-5p	9299	12		hsa-miR-365a-3p	14602	14
hsa-miR-629-5p	24135	26		hsa-miR-151a-5p	9110	12		hsa-miR-629-5p	14438	14
hsa-miR-187-3p	23598	26		hsa-miR-340-3p	8670	12		hsa-let-7a-3p	14050	14
hsa-miR-142-3p	23251	26		hsa-miR-501-3p	8635	12		hsa-miR-140-5p	13999	14
hsa-miR-190b	23115	26		hsa-miR-106b-5p	8284	12		hsa-miR-769-5p	13813	14
hsa-miR-1287-5p	22325	26		hsa-miR-421	8142	12		hsa-miR-1287-5p	13026	14
hsa-miR-365b-3p	22010	26		hsa-miR-24-2-5p	8074	12		hsa-miR-378d	12769	14
hsa-miR-365a-3p	22008	26		hsa-miR-378d	7938	12		hsa-miR-190b	12762	14
hsa-miR-193b-5p	21528	26		hsa-miR-664a-3p	7818	12		hsa-miR-92b-3p	12706	14
hsa-miR-140-5p	21095	26		hsa-miR-516b-5p	7520	12		hsa-miR-361-5p	12372	14
hsa-miR-574-3p	20718	26		hsa-miR-361-5p	7427	12		hsa-miR-660-5p	11971	14
hsa-miR-378d	20707	26		hsa-miR-1323	7414	12		hsa-miR-1299	11764	14
hsa-miR-361-5p	19799	26		hsa-miR-365b-3p	7406	12		hsa-miR-106b-5p	11420	14
hsa-miR-106b-5p	19704	26		hsa-miR-365a-3p	7406	12		hsa-miR-23b-3p	11015	14
hsa-miR-151a-5p	19640	26		hsa-miR-140-5p	7096	12		hsa-miR-187-3p	10998	14
hsa-miR-501-3p	18924	26		hsa-miR-320d	6998	12		hsa-miR-574-3p	10960	14
hsa-miR-660-5p	18891	26		hsa-miR-660-5p	6920	12		hsa-miR-24-2-5p	10743	14
hsa-miR-24-2-5p	18817	26		hsa-miR-339-5p	6895	12		hsa-miR-151a-5p	10530	14
hsa-miR-340-3p	18771	26		hsa-miR-143-3p	6822	12		hsa-miR-501-3p	10289	14
hsa-miR-1299	17290	26		hsa-miR-27a-5p	6746	12		hsa-miR-340-3p	10101	14
hsa-miR-320d	16858	26		hsa-miR-155-5p	6683	12		hsa-miR-221-5p	10024	14
hsa-miR-421	16771	26		hsa-miR-125a-3p	6640	12		hsa-let-7i-3p	10003	14
hsa-let-7i-3p	16099	26		hsa-miR-196b-5p	6639	12		hsa-miR-320d	9860	14
hsa-miR-23b-3p	16028	26		hsa-miR-210-3p	6270	12		hsa-miR-223-5p	9370	14
hsa-miR-339-5p	15809	26		hsa-miR-130b-5p	6118	12		hsa-miR-193b-5p	9235	14
hsa-miR-221-5p	15576	26		hsa-let-7i-3p	6096	12		hsa-miR-339-5p	8914	14
hsa-miR-125a-3p	14879	26		hsa-miR-29b-2-5p	6047	12		hsa-miR-421	8629	14
hsa-miR-15b-5p	12923	26		hsa-miR-517a-3p	5638	12		hsa-miR-125a-3p	8239	14
hsa-miR-497-5p	12903	26		hsa-miR-517b-3p	5638	12		hsa-miR-15b-5p	8130	14
hsa-miR-27a-5p	12878	26		hsa-miR-221-5p	5552	12		hsa-miR-497-5p	7562	14
hsa-miR-196b-5p	12740	26		hsa-miR-1299	5526	12		hsa-miR-194-5p	7455	14
hsa-miR-29b-2-5p	12577	26		hsa-miR-497-5p	5341	12		hsa-miR-15a-5p	7076	14
hsa-miR-210-3p	12372	26		hsa-miR-330-3p	5082	12		hsa-miR-19a-3p	6598	14
hsa-miR-1323	12030	26		hsa-miR-23b-3p	5013	12		hsa-miR-29b-2-5p	6530	14
hsa-miR-194-5p	11706	26		hsa-miR-218-5p	4950	12		hsa-miR-1303	6222	14
hsa-miR-19a-3p	11528	26		hsa-miR-19a-3p	4930	12		hsa-miR-27a-5p	6132	14
hsa-miR-15a-5p	11066	26		hsa-miR-589-5p	4866	12		hsa-miR-210-3p	6102	14
hsa-miR-330-3p	10608	26		hsa-miR-15b-5p	4793	12		hsa-miR-196b-5p	6101	14
hsa-miR-589-5p	10512	26		hsa-miR-29c-5p	4501	12		hsa-miR-598-3p	5774	14
hsa-miR-1303	10433	26		hsa-miR-516a-5p	4489	12		hsa-miR-425-3p	5734	14
hsa-miR-516b-5p	10412	26		hsa-miR-328-3p	4420	12		hsa-miR-589-5p	5646	14
hsa-miR-223-5p	10375	26		hsa-miR-194-5p	4251	12		hsa-miR-330-3p	5526	14
hsa-miR-218-5p	10249	26		hsa-miR-1303	4211	12		hsa-miR-218-5p	5299	14
hsa-miR-598-3p	9703	26		hsa-miR-9-5p	4181	12		hsa-miR-590-3p	5088	14
hsa-miR-130b-5p	9693	26		hsa-miR-197-3p	4171	12		hsa-let-7b-3p	4998	14
hsa-miR-425-3p	9506	26		hsa-miR-365b-5p	4042	12		hsa-miR-651-5p	4771	14
hsa-miR-29c-5p	9249	26		hsa-miR-15a-5p	3990	12		hsa-miR-21-3p	4767	14
hsa-miR-590-3p	8949	26		hsa-miR-195-3p	3948	12		hsa-miR-29c-5p	4748	14
hsa-miR-197-3p	8839	26		hsa-miR-598-3p	3929	12		hsa-miR-3613-5p	4738	14
hsa-miR-328-3p	8745	26		hsa-miR-522-3p	3908	12		hsa-miR-197-3p	4668	14
hsa-miR-9-5p	8622	26		hsa-miR-590-3p	3861	12		hsa-miR-500a-3p	4650	14
hsa-miR-195-3p	8556	26		hsa-miR-425-3p	3772	12		hsa-miR-1323	4616	14
hsa-let-7b-3p	8073	26		hsa-miR-7706	3411	12		hsa-miR-195-3p	4608	14
hsa-miR-517a-3p	8065	25		hsa-miR-584-5p	3378	12		hsa-miR-9-5p	4441	14
hsa-miR-517b-3p	8065	25		hsa-miR-92b-5p	3358	12		hsa-miR-328-3p	4325	14
hsa-miR-651-5p	7915	26		hsa-miR-4485-3p	3148	12		hsa-miR-548k	4168	14
hsa-miR-21-3p	7625	26		hsa-miR-651-5p	3144	12		hsa-miR-502-3p	4050	14
hsa-miR-500a-3p	7143	26		hsa-let-7b-3p	3075	12		hsa-miR-130b-5p	3575	14
hsa-miR-365b-5p	6982	26		hsa-miR-21-3p	2858	12		hsa-miR-25-5p	3276	14
hsa-miR-548k	6908	26		hsa-miR-628-5p	2792	12		hsa-miR-7706	3143	14
hsa-miR-516a-5p	6830	25		hsa-miR-502-3p	2744	12		hsa-miR-584-5p	3126	14
hsa-miR-502-3p	6794	26		hsa-miR-548k	2740	12		hsa-miR-934	2967	14
hsa-miR-3613-5p	6593	26		hsa-miR-25-5p	2569	12		hsa-miR-628-5p	2964	14
hsa-miR-7706	6554	26		hsa-miR-500a-3p	2493	12		hsa-miR-365b-5p	2940	14
hsa-miR-584-5p	6504	26		hsa-miR-33a-5p	2426	12		hsa-miR-548e-3p	2931	14
hsa-miR-25-5p	5845	26		hsa-miR-365a-5p	2425	12		hsa-miR-516b-5p	2892	14
hsa-miR-628-5p	5756	26		hsa-miR-577	2415	12		hsa-miR-452-3p	2844	14
hsa-miR-92b-5p	5553	26		hsa-miR-1468-5p	2368	12		hsa-miR-577	2825	14
hsa-miR-522-3p	5406	26		hsa-miR-193a-3p	2365	12		hsa-miR-190a-5p	2738	14
hsa-miR-577	5240	26		hsa-miR-615-3p	2359	12		hsa-miR-33a-5p	2678	14
hsa-miR-33a-5p	5104	26		hsa-miR-141-5p	2297	12		hsa-miR-141-5p	2654	14
hsa-miR-141-5p	4951	26		hsa-miR-190a-5p	1988	12		hsa-miR-517a-3p	2427	13
hsa-miR-4485-3p	4940	26		hsa-miR-1268b	1955	12		hsa-miR-517b-3p	2427	13
hsa-miR-548e-3p	4848	26		hsa-miR-142-5p	1949	12		hsa-miR-671-3p	2408	14
hsa-miR-190a-5p	4726	26		hsa-miR-3690	1936	12		hsa-miR-516a-5p	2341	13
hsa-miR-452-3p	4645	26		hsa-miR-548e-3p	1917	12		hsa-miR-181d-5p	2272	14
hsa-miR-1468-5p	4560	26		hsa-miR-1268a	1910	12		hsa-miR-92b-5p	2195	14
hsa-miR-193a-3p	4312	26		hsa-miR-512-3p	1905	12		hsa-miR-1468-5p	2192	14
hsa-miR-671-3p	3996	26		hsa-miR-486-5p	1887	11		hsa-miR-151b	2059	14
hsa-miR-365a-5p	3959	26		hsa-miR-2115-3p	1885	12		hsa-miR-378a-5p	2034	14
hsa-miR-3690	3840	26		hsa-miR-3613-5p	1855	12		hsa-miR-132-3p	2025	14
hsa-miR-151b	3809	26		hsa-miR-452-3p	1801	12		hsa-miR-3074-5p	2008	14
hsa-miR-615-3p	3763	26		hsa-miR-151b	1750	12		hsa-miR-576-3p	1999	14
hsa-miR-1268b	3745	26		hsa-miR-1285-3p	1732	12		hsa-miR-505-3p	1989	14
hsa-miR-1285-3p	3658	26		hsa-miR-18a-5p	1603	12		hsa-miR-548o-3p	1948	14
hsa-miR-1268a	3654	26		hsa-miR-671-3p	1588	12		hsa-miR-193a-3p	1947	14
hsa-miR-181d-5p	3618	26		hsa-miR-505-5p	1578	12		hsa-miR-1285-3p	1926	14
hsa-miR-934	3587	26		hsa-miR-130b-3p	1547	12		hsa-miR-18a-5p	1906	14
hsa-miR-18a-5p	3509	26		hsa-miR-330-5p	1524	12		hsa-miR-3690	1904	14
hsa-miR-3074-5p	3506	26		hsa-miR-6510-3p	1510	12		hsa-miR-338-5p	1894	14
hsa-miR-2115-3p	3471	26		hsa-miR-877-5p	1508	12		hsa-miR-24-1-5p	1892	14
hsa-miR-576-3p	3414	26		hsa-miR-3074-5p	1498	12		hsa-miR-450a-5p	1886	11
hsa-miR-130b-3p	3377	26		hsa-miR-1180-3p	1498	12		hsa-miR-130b-3p	1830	14
hsa-miR-378a-5p	3227	26		hsa-miR-26a-2-3p	1478	12		hsa-miR-3909	1824	14
hsa-miR-505-3p	3181	26		hsa-miR-576-3p	1415	12		hsa-miR-224-3p	1823	14
hsa-miR-548o-3p	3157	26		hsa-miR-664b-5p	1370	12		hsa-miR-363-3p	1797	14
hsa-miR-330-5p	3143	26		hsa-miR-296-3p	1364	12		hsa-miR-4485-3p	1792	14
hsa-miR-24-1-5p	3026	26		hsa-miR-147b	1351	12		hsa-miR-1268b	1790	14
hsa-miR-147b	3007	26		hsa-miR-181d-5p	1346	12		hsa-miR-4488	1772	14
hsa-miR-3909	3007	26		hsa-miR-17-3p	1245	12		hsa-miR-1268a	1744	14
hsa-miR-505-5p	3000	26		hsa-miR-2115-5p	1242	12		hsa-miR-4326	1724	12
hsa-miR-1180-3p	2960	26		hsa-miR-628-3p	1240	12		hsa-miR-942-5p	1673	14
hsa-miR-17-3p	2906	26		hsa-miR-760	1232	12		hsa-miR-185-3p	1667	14
hsa-miR-942-5p	2884	26		hsa-miR-92a-1-5p	1212	12		hsa-miR-17-3p	1661	14
hsa-miR-877-5p	2847	26		hsa-miR-942-5p	1211	12		hsa-miR-147b	1656	14
hsa-miR-185-3p	2842	26		hsa-miR-548o-3p	1209	12		hsa-miR-548ah-3p	1636	14
hsa-miR-26a-2-3p	2830	26		hsa-miR-378a-5p	1193	12		hsa-miR-330-5p	1619	14
hsa-miR-4326	2816	24		hsa-miR-505-3p	1192	12		hsa-miR-2115-3p	1586	14
hsa-miR-512-3p	2782	26		hsa-miR-3909	1183	12		hsa-miR-450b-5p	1578	12
hsa-miR-224-3p	2728	26		hsa-miR-185-3p	1175	12		hsa-miR-365a-5p	1534	14
hsa-miR-628-3p	2724	26		hsa-miR-1291	1162	12		hsa-miR-1246	1518	14
hsa-miR-4488	2676	26		hsa-miR-150-5p	1153	12		hsa-miR-522-3p	1498	14
hsa-miR-6510-3p	2656	26		hsa-miR-24-1-5p	1134	12		hsa-miR-628-3p	1484	14
hsa-miR-132-3p	2640	26		hsa-miR-223-3p	1096	12		hsa-miR-15b-3p	1481	14
hsa-miR-664b-5p	2600	26		hsa-miR-32-3p	1095	12		hsa-miR-1180-3p	1462	14
hsa-miR-548ah-3p	2594	26		hsa-miR-520a-3p	1094	12		hsa-miR-548p	1454	14
hsa-miR-363-3p	2578	26		hsa-miR-4326	1092	12		hsa-miR-874-3p	1452	14
hsa-miR-92a-1-5p	2573	26		hsa-miR-10b-5p	1076	12		hsa-miR-32-3p	1442	14
hsa-miR-32-3p	2537	26		hsa-miR-6516-3p	1069	12		hsa-miR-451a	1441	14
hsa-miR-10b-5p	2456	26		hsa-miR-671-5p	1030	12		hsa-miR-1277-5p	1432	14
hsa-miR-296-3p	2430	26		hsa-miR-223-5p	1005	12		hsa-miR-505-5p	1422	14
hsa-miR-1277-5p	2396	26		hsa-miR-324-5p	1002	12		hsa-miR-615-3p	1404	14
hsa-miR-760	2388	26		hsa-miR-1277-5p	964	12		hsa-miR-10b-5p	1380	14
hsa-miR-486-5p	2384	23		hsa-miR-142-3p	958	12		hsa-miR-92a-1-5p	1361	14
hsa-miR-15b-3p	2371	26		hsa-miR-548ah-3p	958	12		hsa-miR-26a-2-3p	1352	14
hsa-miR-548p	2328	26		hsa-miR-6821-5p	939	12		hsa-miR-877-5p	1339	14
hsa-miR-874-3p	2302	26		hsa-miR-224-3p	905	12		hsa-miR-132-5p	1233	14
hsa-miR-1291	2268	25		hsa-miR-4488	904	12		hsa-miR-1307-5p	1231	14
hsa-miR-1246	2267	25		hsa-miR-15b-3p	890	12		hsa-miR-664b-5p	1230	14
hsa-miR-6516-3p	2246	26		hsa-miR-548p	874	12		hsa-miR-671-5p	1206	14
hsa-miR-671-5p	2236	26		hsa-miR-182-3p	870	12		hsa-miR-548am-3p	1200	14
hsa-miR-324-5p	2169	26		hsa-miR-3064-5p	870	12		hsa-miR-424-5p	1186	9
hsa-miR-2115-5p	2157	26		hsa-miR-874-3p	850	12		hsa-miR-6516-3p	1177	14
hsa-miR-451a	2117	26		hsa-miR-3605-3p	808	12		hsa-miR-324-5p	1167	14
hsa-miR-6821-5p	2089	26		hsa-miR-132-5p	792	12		hsa-miR-760	1156	14
hsa-miR-338-5p	2054	25		hsa-miR-3174	789	12		hsa-miR-6821-5p	1150	14
hsa-miR-132-5p	2025	26		hsa-miR-363-3p	781	12		hsa-miR-6510-3p	1146	14
hsa-miR-1307-5p	2010	26		hsa-miR-1307-5p	779	12		hsa-miR-182-3p	1138	14
hsa-miR-182-3p	2008	26		hsa-miR-3065-5p	779	12		hsa-miR-1291	1106	13
hsa-miR-450a-5p	1984	20		hsa-miR-3653-3p	775	12		hsa-miR-296-3p	1066	14
hsa-miR-548am-3p	1841	26		hsa-miR-23b-5p	770	12		hsa-miR-708-5p	1064	14
hsa-miR-3065-5p	1826	26		hsa-miR-1246	749	11		hsa-miR-324-3p	1056	14
hsa-miR-324-3p	1778	26		hsa-miR-296-5p	748	12		hsa-miR-542-3p	1054	11
hsa-miR-23b-5p	1774	26		hsa-miR-324-3p	722	12		hsa-miR-3065-5p	1047	14
hsa-miR-3064-5p	1713	25		hsa-miR-26b-3p	704	12		hsa-miR-331-3p	1045	14
hsa-miR-3653-3p	1664	24		hsa-miR-331-5p	700	12		hsa-miR-212-5p	1006	14
hsa-miR-450b-5p	1636	21		hsa-miR-451a	676	12		hsa-miR-23b-5p	1004	14
hsa-miR-520a-3p	1623	25		hsa-miR-519a-3p	670	12		hsa-miR-455-5p	998	12
hsa-miR-296-5p	1610	26		hsa-miR-3605-5p	666	12		hsa-miR-374b-3p	996	14
hsa-miR-3174	1603	26		hsa-miR-215-5p	665	12		hsa-miR-576-5p	970	14
hsa-miR-331-5p	1595	26		hsa-let-7e-3p	664	12		hsa-miR-34a-5p	969	14
hsa-miR-26b-3p	1594	26		hsa-miR-1283	661	12		hsa-miR-3653-5p	921	13
hsa-miR-576-5p	1582	26		hsa-miR-518b	659	12		hsa-miR-2115-5p	915	14
hsa-miR-331-3p	1571	26		hsa-miR-619-5p	649	12		hsa-miR-331-5p	895	14
hsa-miR-374b-3p	1562	26		hsa-miR-520g-3p	647	12		hsa-miR-26b-3p	890	14
hsa-miR-215-5p	1553	26		hsa-miR-548am-3p	641	12		hsa-miR-3653-3p	889	12
hsa-let-7e-3p	1546	26		hsa-miR-486-3p	638	5		hsa-miR-215-5p	888	14
hsa-miR-548ah-5p	1441	26		hsa-miR-4677-3p	634	12		hsa-let-7e-3p	882	14
hsa-miR-4677-3p	1433	26		hsa-miR-934	620	12		hsa-miR-512-3p	877	14
hsa-miR-550a-5p	1427	26		hsa-miR-132-3p	615	12		hsa-miR-550a-5p	872	14
hsa-miR-10a-3p	1404	26		hsa-miR-576-5p	612	12		hsa-miR-548ah-5p	865	14
hsa-miR-4679	1394	26		hsa-miR-3912-3p	611	12		hsa-miR-296-5p	862	14
hsa-miR-3605-3p	1375	26		hsa-miR-519a-5p	595	12		hsa-miR-27b-5p	858	14
hsa-miR-3912-3p	1366	26		hsa-miR-1276	586	12		hsa-miR-4679	846	14
hsa-miR-3653-5p	1352	24		hsa-miR-1255a	577	12		hsa-miR-3064-5p	843	13
hsa-miR-27b-5p	1340	26		hsa-miR-548ah-5p	576	12		hsa-miR-10a-3p	836	14
hsa-miR-3605-5p	1327	26		hsa-miR-10a-3p	568	12		hsa-miR-3174	814	14
hsa-miR-212-5p	1296	26		hsa-miR-181b-2-3p	567	12		hsa-miR-4677-3p	799	14
hsa-let-7f-1-3p	1270	26		hsa-miR-374b-3p	566	12		hsa-miR-424-3p	799	11
hsa-miR-34a-5p	1269	26		hsa-miR-23a-5p	557	12		hsa-let-7f-1-3p	763	14
hsa-miR-708-5p	1256	22		hsa-miR-4780	557	12		hsa-miR-3912-3p	755	14
hsa-miR-127-3p	1227	26		hsa-miR-550a-5p	555	12		hsa-miR-127-3p	704	14
hsa-miR-1276	1224	25		hsa-miR-4679	548	12		hsa-miR-454-3p	696	14
hsa-miR-23a-5p	1224	26		hsa-miR-6516-5p	534	12		hsa-miR-23a-5p	667	14
hsa-miR-424-5p	1201	15		hsa-miR-4446-3p	534	12		hsa-miR-3605-5p	661	14
hsa-miR-181b-2-3p	1200	26		hsa-miR-187-5p	532	12		hsa-miR-1276	638	13
hsa-miR-1255a	1197	26		hsa-miR-331-3p	526	12		hsa-miR-181b-2-3p	633	14
hsa-miR-455-5p	1155	23		hsa-miR-127-3p	523	12		hsa-miR-1255a	620	14
hsa-miR-6516-5p	1151	26		hsa-miR-33b-5p	515	12		hsa-miR-18a-3p	618	14
hsa-miR-619-5p	1124	26		hsa-let-7f-1-3p	507	12		hsa-miR-6516-5p	617	14
hsa-miR-454-3p	1105	26		hsa-miR-6729-5p	493	12		hsa-miR-145-3p	598	14
hsa-miR-542-3p	1083	18		hsa-miR-27b-5p	482	12		hsa-miR-326	588	14
hsa-miR-33b-5p	1066	26		hsa-miR-1292-5p	480	12		hsa-miR-625-3p	573	14
hsa-miR-326	1056	26		hsa-miR-326	468	12		hsa-miR-3605-3p	567	14
hsa-miR-18a-3p	1045	26		hsa-miR-125b-1-3p	468	11		hsa-miR-200c-5p	566	14
hsa-miR-518b	1028	24		hsa-miR-3065-3p	467	12		hsa-miR-3065-3p	556	14
hsa-miR-3065-3p	1023	26		hsa-miR-3913-5p	452	12		hsa-miR-33b-5p	551	14
hsa-miR-200c-5p	1015	26		hsa-miR-200c-5p	449	12		hsa-miR-618	543	8
hsa-miR-6729-5p	1014	26		hsa-miR-3173-5p	448	12		hsa-miR-582-3p	542	12
hsa-miR-1292-5p	978	26		hsa-miR-521	442	12		hsa-miR-20a-3p	538	14
hsa-miR-4780	961	25		hsa-miR-1277-3p	434	12		hsa-miR-184	538	12
hsa-miR-3913-5p	951	26		hsa-miR-1273h-3p	434	12		hsa-miR-7-1-3p	530	14
hsa-miR-519a-3p	950	25		hsa-miR-548q	432	12		hsa-miR-204-5p	530	14
hsa-miR-1283	929	25		hsa-miR-3653-5p	431	11		hsa-miR-520a-3p	529	13
hsa-miR-520g-3p	922	23		hsa-miR-4449	429	12		hsa-miR-6729-5p	521	14
hsa-miR-4446-3p	915	25		hsa-miR-18a-3p	427	12		hsa-let-7c-3p	519	14
hsa-miR-187-5p	912	26		hsa-miR-6777-5p	416	12		hsa-miR-181c-3p	519	14
hsa-miR-20a-3p	908	25		hsa-miR-454-3p	409	12		hsa-miR-93-3p	514	14
hsa-let-7c-3p	907	26		hsa-let-7c-3p	388	12		hsa-miR-3664-3p	507	14
hsa-miR-7-1-3p	897	26		hsa-miR-33b-3p	378	11		hsa-miR-1304-5p	503	14
hsa-miR-1304-5p	880	26		hsa-miR-1304-5p	377	12		hsa-miR-3913-5p	499	14
hsa-miR-3664-3p	879	26		hsa-miR-3664-3p	372	12		hsa-miR-1292-5p	498	14
hsa-miR-548q	871	25		hsa-miR-20a-3p	370	11		hsa-miR-486-5p	497	12
hsa-miR-424-3p	860	20		hsa-miR-7-1-3p	367	12		hsa-let-7f-2-3p	478	14
hsa-miR-519a-5p	853	25		hsa-miR-519d-3p	362	12		hsa-miR-619-5p	475	14
hsa-miR-1277-3p	849	24		hsa-miR-1306-3p	358	12		hsa-miR-1271-5p	471	14
hsa-miR-486-3p	829	14		hsa-miR-3127-5p	357	12		hsa-miR-30c-1-3p	462	14
hsa-let-7f-2-3p	813	26		hsa-miR-676-3p	353	12		hsa-miR-2277-5p	459	14
hsa-miR-30c-1-3p	793	26		hsa-miR-3177-3p	352	12		hsa-miR-7641	456	13
hsa-miR-1273h-3p	790	26		hsa-miR-3929	348	12		hsa-miR-708-3p	456	12
hsa-miR-676-3p	772	26		hsa-miR-6747-3p	346	12		hsa-miR-1278	443	14
hsa-miR-6777-5p	769	26		hsa-miR-6842-3p	343	12		hsa-miR-548ay-5p	442	14
hsa-miR-1271-5p	769	26		hsa-miR-517c-3p	343	12		hsa-miR-548q	439	13
hsa-miR-6842-3p	760	26		hsa-let-7f-2-3p	335	12		hsa-miR-664b-3p	439	14
hsa-miR-93-3p	755	25		hsa-miR-30c-1-3p	331	12		hsa-miR-362-5p	435	14
hsa-miR-125b-1-3p	755	25		hsa-miR-3158-3p	331	12		hsa-miR-150-3p	433	7
hsa-miR-3173-5p	752	26		hsa-miR-6866-5p	319	12		hsa-miR-3928-3p	429	14
hsa-miR-181c-3p	748	26		hsa-miR-3928-3p	318	12		hsa-miR-181c-5p	429	14
hsa-miR-3928-3p	747	26		hsa-miR-1273h-5p	318	12		hsa-miR-676-3p	419	14
hsa-miR-7641	740	25		hsa-miR-4742-3p	308	12		hsa-miR-6842-3p	417	14
hsa-miR-2277-5p	725	26		hsa-miR-34a-5p	300	12		hsa-miR-548d-5p	417	14
hsa-miR-3158-3p	723	26		hsa-miR-4640-3p	299	12		hsa-miR-1277-3p	415	12
hsa-miR-6866-5p	723	26		hsa-miR-1271-5p	298	12		hsa-miR-493-5p	414	13
hsa-miR-204-5p	722	26		hsa-miR-382-5p	297	11		hsa-miR-548ad-5p	410	14
hsa-miR-625-3p	720	26		hsa-miR-6721-5p	292	12		hsa-miR-625-5p	407	14
hsa-miR-664b-3p	716	26		hsa-miR-6877-5p	291	12		hsa-miR-95-3p	405	14
hsa-miR-3127-5p	698	26		hsa-miR-212-5p	290	12		hsa-miR-4780	404	13
hsa-miR-4696	693	26		hsa-miR-4696	290	12		hsa-miR-6866-5p	404	14
hsa-miR-362-5p	693	26		hsa-miR-520f-3p	289	12		hsa-miR-4696	403	14
hsa-miR-493-5p	691	25		hsa-miR-219a-1-3p	285	12		hsa-miR-126-3p	396	10
hsa-miR-145-3p	687	26		hsa-miR-7641	284	12		hsa-miR-3158-3p	392	14
hsa-miR-4449	684	26		hsa-miR-378g	284	12		hsa-miR-378g	384	14
hsa-miR-33b-3p	677	24		hsa-miR-526b-5p	280	12		hsa-miR-4446-3p	381	13
hsa-miR-1306-3p	674	26		hsa-miR-518a-3p	280	12		hsa-miR-187-5p	380	14
hsa-miR-378g	668	26		hsa-miR-1248	278	10		hsa-miR-99a-3p	372	14
hsa-miR-6747-3p	666	24		hsa-miR-664b-3p	277	12		hsa-miR-518b	369	12
hsa-miR-1278	663	26		hsa-miR-493-5p	277	12		hsa-miR-1273h-3p	356	14
hsa-miR-3929	657	26		hsa-miR-6499-5p	275	12		hsa-miR-181b-3p	356	14
hsa-miR-3177-3p	651	25		hsa-miR-1306-5p	275	12		hsa-miR-6777-5p	353	14
hsa-miR-548ay-5p	642	26		hsa-miR-659-5p	269	12		hsa-miR-135b-5p	348	13
hsa-miR-181c-5p	631	26		hsa-miR-2277-5p	266	12		hsa-miR-3127-5p	341	14
hsa-miR-1273h-5p	624	26		hsa-miR-181b-3p	261	12		hsa-miR-548ae-5p	340	14
hsa-miR-181b-3p	617	26		hsa-miR-362-5p	258	12		hsa-miR-31-5p	336	12
hsa-miR-548ad-5p	614	26		hsa-miR-532-3p	256	12		hsa-miR-3688-3p	335	14
hsa-miR-6877-5p	608	26		hsa-miR-550a-3-5p	250	12		hsa-miR-548i	335	12
hsa-miR-548d-5p	605	26		hsa-miR-4728-3p	249	12		hsa-miR-532-3p	334	14
hsa-miR-6721-5p	602	25		hsa-miR-518c-3p	249	12		hsa-miR-98-3p	324	13
hsa-miR-625-5p	597	26		hsa-miR-4781-3p	243	12		hsa-miR-548f-3p	324	14
hsa-miR-532-3p	590	26		hsa-miR-93-3p	241	11		hsa-miR-6747-3p	320	12
hsa-miR-99a-3p	585	26		hsa-miR-3616-5p	241	12		hsa-miR-550a-3-5p	318	14
hsa-miR-582-3p	581	22		hsa-miR-3688-3p	240	12		hsa-miR-6877-5p	317	14
hsa-miR-521	577	25		hsa-miR-6843-3p	240	12		hsa-miR-1306-3p	316	14
hsa-miR-6499-5p	576	26		hsa-miR-6884-5p	236	12		hsa-miR-3144-3p	314	12
hsa-miR-3688-3p	575	26		hsa-miR-1908-5p	235	12		hsa-miR-6721-5p	310	13
hsa-miR-184	571	22		hsa-miR-581	232	12		hsa-miR-3929	309	14
hsa-miR-550a-3-5p	568	26		hsa-miR-181c-3p	229	12		hsa-miR-1273h-5p	306	14
hsa-miR-219a-1-3p	565	26		hsa-miR-766-5p	229	12		hsa-miR-766-5p	306	14
hsa-miR-95-3p	561	26		hsa-miR-3607-3p	228	12		hsa-miR-488-3p	305	14
hsa-miR-618	560	14		hsa-miR-937-3p	227	12		hsa-miR-3173-5p	304	14
hsa-miR-4640-3p	558	25		hsa-miR-1254	226	12		hsa-miR-6499-5p	301	14
hsa-miR-659-5p	548	25		hsa-miR-6859-5p	222	12		hsa-miR-33b-3p	299	13
hsa-miR-519d-3p	544	24		hsa-miR-1278	220	12		hsa-miR-3177-3p	299	13
hsa-miR-4781-3p	536	26		hsa-miR-183-3p	220	12		hsa-miR-4781-3p	293	14
hsa-miR-766-5p	535	26		hsa-miR-5699-5p	219	11		hsa-miR-5001-3p	291	14
hsa-miR-98-3p	534	24		hsa-miR-6087	218	7		hsa-miR-125b-1-3p	287	14
hsa-miR-135b-5p	533	25		hsa-miR-99a-3p	213	12		hsa-miR-454-5p	283	14
hsa-miR-3616-5p	522	25		hsa-miR-1343-3p	213	12		hsa-miR-3616-5p	281	13
hsa-miR-4742-3p	520	26		hsa-miR-98-3p	210	11		hsa-miR-519a-3p	280	13
hsa-miR-382-5p	520	24		hsa-miR-191-3p	210	12		hsa-miR-219a-1-3p	280	14
hsa-miR-548f-3p	516	26		hsa-miR-615-5p	209	12		hsa-miR-659-5p	279	13
hsa-miR-708-3p	513	22		hsa-miR-4647	206	12		hsa-miR-548ay-3p	276	14
hsa-miR-4728-3p	506	26		hsa-miR-378i	205	12		hsa-miR-520g-3p	275	11
hsa-miR-1306-5p	505	26		hsa-miR-518e-5p	205	12		hsa-miR-3622a-5p	270	12
hsa-miR-6843-3p	505	26		hsa-miR-519b-5p	205	12		hsa-miR-1283	268	13
hsa-miR-1908-5p	496	25		hsa-miR-519c-5p	205	12		hsa-miR-1296-5p	266	14
hsa-miR-488-3p	493	25		hsa-miR-522-5p	205	12		hsa-miR-6843-3p	265	14
hsa-miR-517c-3p	488	23		hsa-miR-523-5p	205	12		hsa-miR-183-3p	265	13
hsa-miR-548ae-5p	486	26		hsa-miR-548ad-5p	204	12		hsa-miR-504-5p	263	14
hsa-miR-183-3p	485	25		hsa-miR-379-5p	203	12		hsa-miR-191-3p	262	14
hsa-miR-1254	480	26		hsa-miR-181c-5p	202	12		hsa-miR-1908-5p	261	13
hsa-miR-548i	475	21		hsa-miR-548ay-5p	200	12		hsa-miR-4640-3p	259	13
hsa-miR-191-3p	472	26		hsa-miR-210-5p	197	12		hsa-miR-519a-5p	258	13
hsa-miR-581	470	26		hsa-miR-4802-3p	196	11		hsa-miR-379-5p	258	13
hsa-miR-5001-3p	469	25		hsa-miR-2116-3p	196	12		hsa-miR-1273c	258	14
hsa-miR-5699-5p	467	24		hsa-miR-1273c	193	12		hsa-miR-4728-3p	257	14
hsa-miR-379-5p	461	25		hsa-miR-4660	193	12		hsa-miR-1266-5p	257	13
hsa-miR-126-3p	458	17		hsa-miR-708-5p	192	8		hsa-miR-4449	255	14
hsa-miR-526b-5p	456	24		hsa-miR-204-5p	192	12		hsa-miR-1254	254	14
hsa-miR-1273c	451	26		hsa-miR-548f-3p	192	12		hsa-miR-6875-5p	252	14
hsa-miR-150-3p	451	13		hsa-miR-625-5p	190	12		hsa-miR-3130-3p	251	14
hsa-miR-520f-3p	449	24		hsa-miR-548d-5p	188	12		hsa-miR-4662a-5p	249	13
hsa-miR-378i	447	25		hsa-miR-488-3p	188	11		hsa-miR-5699-5p	248	13
hsa-miR-4802-3p	443	24		hsa-miR-6741-3p	188	11		hsa-miR-4802-3p	247	13
hsa-miR-6859-5p	442	26		hsa-miR-135b-5p	185	12		hsa-miR-3940-3p	247	14
hsa-miR-1266-5p	441	25		hsa-miR-1266-5p	184	12		hsa-miR-378i	242	13
hsa-miR-31-5p	441	23		hsa-miR-4466	184	10		hsa-miR-581	238	14
hsa-miR-3144-3p	435	23		hsa-miR-520h	184	12		hsa-miR-106a-5p	233	14
hsa-miR-1248	432	21		hsa-miR-6509-5p	183	12		hsa-miR-1306-5p	230	14
hsa-miR-454-5p	423	26		hsa-miR-3654	182	10		hsa-miR-382-5p	223	13
hsa-miR-1296-5p	422	26		hsa-miR-5001-3p	178	11		hsa-miR-503-5p	222	9
hsa-miR-1343-3p	421	25		hsa-miR-5588-5p	178	12		hsa-miR-6859-5p	220	14
hsa-miR-548ay-3p	419	26		hsa-miR-6873-3p	177	12		hsa-miR-7976	220	14
hsa-miR-3130-3p	417	25		hsa-miR-6858-5p	171	12		hsa-miR-548l	218	14
hsa-miR-6884-5p	416	26		hsa-miR-5187-5p	169	12		hsa-miR-4999-5p	217	13
hsa-miR-6875-5p	415	26		hsa-miR-3130-3p	166	11		hsa-miR-4742-3p	212	14
hsa-miR-518a-3p	408	23		hsa-miR-6875-5p	163	12		hsa-miR-29b-1-5p	211	14
hsa-miR-4660	403	26		hsa-miR-3617-5p	161	12		hsa-miR-4660	210	14
hsa-miR-210-5p	392	26		hsa-miR-338-5p	160	11		hsa-miR-5588-5p	209	14
hsa-miR-937-3p	390	26		hsa-miR-548az-5p	160	12		hsa-miR-1343-3p	208	13
hsa-miR-504-5p	389	26		hsa-miR-6757-5p	159	12		hsa-miR-9-3p	200	13
hsa-miR-5588-5p	387	26		hsa-miR-455-5p	157	11		hsa-miR-6509-5p	198	14
hsa-miR-518c-3p	387	24		hsa-miR-95-3p	156	12		hsa-miR-6858-5p	196	13
hsa-miR-6509-5p	381	26		hsa-miR-1296-5p	156	12		hsa-miR-2355-3p	196	14
hsa-miR-3622a-5p	379	22		hsa-miR-889-3p	155	11		hsa-miR-210-5p	195	14
hsa-miR-2116-3p	379	26		hsa-miR-3129-3p	152	12		hsa-miR-3617-5p	192	14
hsa-miR-4662a-5p	374	25		hsa-miR-3179	150	12		hsa-miR-101-5p	192	14
hsa-miR-106a-5p	371	25		hsa-miR-4999-5p	149	11		hsa-miR-486-3p	191	9
hsa-miR-6858-5p	367	25		hsa-miR-4661-5p	148	12		hsa-miR-889-3p	191	13
hsa-miR-4999-5p	366	24		hsa-miR-625-3p	147	12		hsa-miR-3614-5p	191	14
hsa-miR-3940-3p	366	26		hsa-miR-29b-1-5p	147	11		hsa-miR-144-3p	187	12
hsa-miR-29b-1-5p	358	25		hsa-miR-3687	147	9		hsa-miR-149-5p	184	13
hsa-miR-3617-5p	353	26		hsa-miR-548ae-5p	146	12		hsa-miR-2116-3p	183	14
hsa-miR-3607-3p	353	23		hsa-miR-4680-3p	146	12		hsa-miR-519d-3p	182	12
hsa-miR-4647	351	26		hsa-miR-548ay-3p	143	12		hsa-miR-6884-5p	180	14
hsa-miR-6873-3p	350	25		hsa-miR-6733-5p	142	12		hsa-miR-526b-5p	176	12
hsa-miR-889-3p	346	24		hsa-miR-548i	140	9		hsa-miR-6873-3p	173	13
hsa-miR-615-5p	344	25		hsa-miR-454-5p	140	12		hsa-miR-548az-5p	172	14
hsa-miR-7976	342	26		hsa-miR-106a-5p	138	11		hsa-miR-627-3p	170	14
hsa-miR-2355-3p	333	26		hsa-miR-2355-3p	137	12		hsa-miR-7704	170	13
hsa-miR-548az-5p	332	26		hsa-miR-6514-5p	137	12		hsa-miR-6757-5p	169	13
hsa-miR-548l	330	26		hsa-miR-6882-5p	135	12		hsa-miR-548ag	169	14
hsa-miR-6757-5p	328	25		hsa-miR-6839-5p	135	12		hsa-miR-3129-3p	168	14
hsa-miR-101-5p	322	25		hsa-miR-1273d	134	11		hsa-let-7g-3p	168	13
hsa-miR-3129-3p	320	26		hsa-miR-663b	133	6		hsa-miR-6511b-3p	166	13
hsa-miR-9-3p	313	24		hsa-miR-6741-5p	132	12		hsa-miR-579-5p	166	14
hsa-miR-518e-5p	313	22		hsa-miR-6511b-3p	131	12		hsa-miR-20b-5p	166	14
hsa-miR-519b-5p	313	22		hsa-miR-101-5p	130	11		hsa-miR-937-3p	163	14
hsa-miR-519c-5p	313	22		hsa-miR-5684	130	12		hsa-miR-3934-5p	162	14
hsa-miR-522-5p	313	22		hsa-miR-152-5p	129	12		hsa-miR-940	161	14
hsa-miR-523-5p	313	22		hsa-miR-4680-5p	129	11		hsa-miR-520f-3p	160	12
hsa-miR-3179	310	24		hsa-miR-504-5p	126	12		hsa-miR-3179	160	12
hsa-miR-149-5p	310	25		hsa-miR-149-5p	126	12		hsa-miR-1273g-3p	158	13
hsa-miR-5187-5p	305	26		hsa-miR-4662a-5p	125	12		hsa-miR-6733-5p	156	14
hsa-miR-3654	304	22		hsa-miR-627-3p	125	11		hsa-miR-1248	154	11
hsa-miR-6741-3p	298	23		hsa-miR-3180-3p	124	11		hsa-miR-4796-3p	153	13
hsa-miR-6733-5p	298	26		hsa-miR-3180	124	11		hsa-miR-582-5p	153	11
hsa-miR-6511b-3p	297	25		hsa-miR-7976	122	12		hsa-miR-6734-5p	150	14
hsa-miR-627-3p	295	25		hsa-miR-492	122	10		hsa-miR-4742-5p	150	12
hsa-miR-4661-5p	292	26		hsa-miR-3144-3p	121	11		hsa-miR-6511a-5p	150	14
hsa-miR-6087	291	19		hsa-miR-6792-5p	120	12		hsa-miR-6511b-5p	150	14
hsa-miR-579-5p	283	26		hsa-miR-3940-3p	119	12		hsa-miR-766-3p	150	14
hsa-miR-152-5p	273	25		hsa-miR-548s	118	12		hsa-miR-16-1-3p	150	13
hsa-miR-3934-5p	271	26		hsa-miR-579-5p	117	12		hsa-miR-378f	150	14
hsa-miR-1273d	270	25		hsa-miR-29a-5p	116	11		hsa-miR-143-5p	150	10
hsa-miR-6882-5p	269	26		hsa-miR-641	116	11		hsa-miR-873-5p	150	5
hsa-miR-6514-5p	266	26		hsa-miR-518e-3p	116	11		hsa-miR-4521	147	12
hsa-miR-4466	265	19		hsa-miR-4521	115	12		hsa-miR-548ab	147	14
hsa-miR-6734-5p	264	26		hsa-miR-6734-5p	114	12		hsa-miR-6501-5p	147	13
hsa-miR-3614-5p	262	26		hsa-miR-3936	114	12		hsa-miR-517c-3p	145	11
hsa-miR-4521	262	24		hsa-miR-9-3p	113	11		hsa-miR-4647	145	14
hsa-miR-144-3p	260	20		hsa-miR-4640-5p	113	12		hsa-miR-4661-5p	144	14
hsa-miR-4742-5p	259	23		hsa-miR-548b-5p	113	12		hsa-miR-152-5p	144	13
hsa-miR-6511a-5p	258	26		hsa-miR-3138	113	12		hsa-miR-6715b-3p	141	13
hsa-miR-6511b-5p	258	26		hsa-miR-548l	112	12		hsa-miR-1260b	141	12
hsa-miR-4796-3p	254	25		hsa-miR-4743-5p	111	12		hsa-miR-643	140	14
hsa-miR-520h	253	22		hsa-miR-6515-5p	110	12		hsa-miR-5096	139	14
hsa-miR-5684	251	26		hsa-miR-409-3p	110	12		hsa-miR-518c-3p	138	12
hsa-miR-6792-5p	251	25		hsa-miR-3622a-5p	109	10		hsa-miR-5187-5p	136	14
hsa-let-7g-3p	249	24		hsa-miR-3934-5p	109	12		hsa-miR-1273d	136	14
hsa-miR-29a-5p	249	25		hsa-miR-4742-5p	109	11		hsa-miR-521	135	13
hsa-miR-766-3p	248	26		hsa-miR-3188	109	12		hsa-miR-615-5p	135	13
hsa-miR-940	248	24		hsa-miR-218-1-3p	109	12		hsa-miR-139-3p	135	9
hsa-miR-4680-3p	248	24		hsa-miR-6511a-5p	108	12		hsa-miR-6882-5p	134	14
hsa-miR-6839-5p	244	22		hsa-miR-6511b-5p	108	12		hsa-miR-219a-5p	134	14
hsa-miR-641	243	24		hsa-miR-6762-3p	108	12		hsa-miR-6827-5p	134	14
hsa-miR-548s	242	25		hsa-miR-491-5p	106	11		hsa-miR-29a-5p	133	14
hsa-miR-6515-5p	242	25		hsa-miR-3124-5p	106	12		hsa-miR-660-3p	133	14
hsa-miR-6715b-3p	239	25		hsa-miR-33a-3p	106	11		hsa-miR-6515-5p	132	13
hsa-miR-3180-3p	239	24		hsa-miR-31-5p	105	11		hsa-miR-6792-5p	131	13
hsa-miR-3180	239	24		hsa-miR-6818-3p	104	12		hsa-miR-139-5p	131	14
hsa-miR-5096	237	24		hsa-miR-6716-3p	103	12		hsa-miR-6503-3p	130	8
hsa-miR-16-1-3p	237	25		hsa-miR-4525	103	10		hsa-miR-6514-5p	129	14
hsa-miR-548ab	236	26		hsa-miR-4709-5p	102	11		hsa-miR-6842-5p	129	13
hsa-miR-663b	236	14		hsa-miR-122-5p	102	12		hsa-miR-518a-3p	128	11
hsa-miR-548ag	235	26		hsa-miR-4796-3p	101	12		hsa-miR-5010-5p	128	14
hsa-miR-503-5p	234	15		hsa-miR-3140-3p	100	12		hsa-miR-641	127	13
hsa-miR-409-3p	233	25		hsa-miR-4664-3p	99	12		hsa-miR-3140-3p	127	14
hsa-miR-4640-5p	232	25		hsa-miR-450a-5p	98	9		hsa-miR-548a-3p	127	14
hsa-miR-219a-5p	231	25		hsa-miR-766-3p	98	12		hsa-miR-548n	127	14
hsa-miR-3140-3p	227	26		hsa-miR-6715b-3p	98	12		hsa-miR-4286	127	10
hsa-miR-378f	227	25		hsa-miR-5096	98	10		hsa-miR-3611	126	12
hsa-miR-643	226	25		hsa-miR-624-5p	98	11		hsa-miR-3607-3p	125	11
hsa-miR-491-5p	224	25		hsa-miR-6855-5p	98	12		hsa-miR-624-5p	125	14
hsa-miR-3124-5p	224	26		hsa-miR-1244	98	10		hsa-miR-301a-5p	125	14
hsa-miR-624-5p	223	25		hsa-miR-219a-5p	97	11		hsa-miR-548s	124	13
hsa-miR-6501-5p	223	25		hsa-miR-449c-5p	97	11		hsa-miR-409-3p	123	13
hsa-miR-660-3p	222	26		hsa-miR-519b-3p	97	12		hsa-miR-580-3p	123	14
hsa-miR-6741-5p	222	25		hsa-miR-4750-5p	96	11		hsa-miR-514a-3p	123	13
hsa-miR-6842-5p	219	25		hsa-miR-4725-3p	95	12		hsa-miR-3654	122	12
hsa-miR-5010-5p	219	26		hsa-miR-3611	92	10		hsa-miR-5684	121	14
hsa-miR-548b-5p	219	26		hsa-miR-1976	92	12		hsa-miR-4775	120	14
hsa-miR-3611	218	22		hsa-miR-5010-5p	91	12		hsa-miR-4640-5p	119	13
hsa-miR-6762-3p	218	26		hsa-miR-580-3p	91	11		hsa-miR-491-5p	118	14
hsa-miR-7704	218	23		hsa-miR-6848-5p	91	12		hsa-miR-3124-5p	118	14
hsa-miR-3188	217	25		hsa-miR-6842-5p	90	12		hsa-miR-3133	118	14
hsa-miR-33a-3p	216	24		hsa-miR-6511a-3p	90	12		hsa-miR-6503-5p	118	8
hsa-miR-580-3p	214	25		hsa-miR-6805-5p	90	10		hsa-miR-3620-5p	117	13
hsa-miR-548a-3p	213	25		hsa-miR-145-3p	89	12		hsa-miR-144-5p	117	11
hsa-miR-3936	208	26		hsa-miR-548ab	89	12		hsa-miR-4677-5p	116	13
hsa-miR-1976	207	26		hsa-miR-660-3p	89	12		hsa-miR-381-3p	116	12
hsa-miR-4743-5p	207	26		hsa-miR-561-5p	89	12		hsa-miR-3180-3p	115	13
hsa-miR-6716-3p	206	25		hsa-miR-891a-5p	88	10		hsa-miR-3180	115	13
hsa-miR-4525	204	21		hsa-miR-370-3p	88	11		hsa-miR-1976	115	14
hsa-miR-514a-3p	203	24		hsa-miR-940	87	10		hsa-miR-338-3p	115	7
hsa-miR-3620-5p	202	25		hsa-miR-16-1-3p	87	12		hsa-miR-222-5p	114	13
hsa-miR-548n	202	26		hsa-miR-5695	87	11		hsa-miR-4685-3p	112	12
hsa-miR-20b-5p	202	22		hsa-miR-323a-3p	87	12		hsa-miR-7705	112	14
hsa-miR-3133	202	26		hsa-miR-616-3p	87	11		hsa-miR-6741-3p	110	12
hsa-miR-4775	201	26		hsa-miR-643	86	11		hsa-miR-6762-3p	110	14
hsa-miR-3138	200	26		hsa-miR-548a-3p	86	11		hsa-miR-33a-3p	110	13
hsa-miR-4750-5p	197	23		hsa-miR-1226-5p	86	9		hsa-miR-3190-3p	110	13
hsa-miR-4685-3p	197	23		hsa-miR-543	86	12		hsa-miR-6839-5p	109	10
hsa-miR-561-5p	195	26		hsa-miR-3620-5p	85	12		hsa-miR-3149	109	12
hsa-miR-6827-5p	195	26		hsa-miR-4685-3p	85	11		hsa-miR-518e-5p	108	10
hsa-miR-7705	194	24		hsa-miR-5090	85	12		hsa-miR-519b-5p	108	10
hsa-miR-6855-5p	193	24		hsa-miR-3133	84	12		hsa-miR-519c-5p	108	10
hsa-miR-449c-5p	193	23		hsa-miR-4498	83	12		hsa-miR-522-5p	108	10
hsa-miR-6818-3p	191	25		hsa-miR-7705	82	10		hsa-miR-523-5p	108	10
hsa-miR-582-5p	191	20		hsa-miR-548al	82	12		hsa-miR-3188	108	13
hsa-miR-4709-5p	191	24		hsa-let-7g-3p	81	11		hsa-miR-378e	107	14
hsa-miR-4677-5p	190	25		hsa-miR-4775	81	12		hsa-miR-548b-5p	106	14
hsa-miR-6511a-3p	190	26		hsa-miR-3127-3p	81	12		hsa-miR-561-5p	106	14
hsa-miR-1260b	188	23		hsa-miR-514a-3p	80	11		hsa-miR-493-3p	104	14
hsa-miR-1273g-3p	188	21		hsa-miR-6847-5p	80	11		hsa-miR-4467	104	7
hsa-miR-3190-3p	187	25		hsa-miR-515-5p	80	11		hsa-miR-663b	103	8
hsa-miR-122-5p	187	26		hsa-miR-6806-3p	79	12		hsa-miR-6716-3p	103	13
hsa-miR-4680-5p	187	23		hsa-miR-6837-3p	79	11		hsa-miR-4680-3p	102	12
hsa-miR-218-1-3p	185	25		hsa-miR-3691-5p	78	12		hsa-miR-4525	101	11
hsa-miR-492	185	22		hsa-miR-616-5p	78	12		hsa-miR-4750-5p	101	12
hsa-miR-548al	183	25		hsa-miR-378f	77	11		hsa-miR-548al	101	13
hsa-miR-381-3p	183	22		hsa-miR-3190-3p	77	12		hsa-miR-3691-5p	101	14
hsa-miR-3687	183	19		hsa-miR-493-3p	77	12		hsa-miR-3664-5p	101	14
hsa-miR-5695	182	24		hsa-miR-642a-3p	77	12		hsa-miR-6511a-3p	100	14
hsa-miR-301a-5p	182	25		hsa-miR-197-5p	77	11		hsa-miR-374c-5p	100	13
hsa-miR-493-3p	181	26		hsa-miR-524-5p	77	12		hsa-miR-6847-5p	99	13
hsa-miR-3691-5p	179	26		hsa-miR-6501-5p	76	12		hsa-miR-4772-3p	98	7
hsa-miR-6847-5p	179	24		hsa-miR-548n	75	12		hsa-miR-6735-5p	97	13
hsa-miR-6848-5p	179	23		hsa-miR-5697	75	12		hsa-miR-4743-5p	96	14
hsa-miR-323a-3p	179	25		hsa-miR-4677-5p	74	12		hsa-miR-449c-5p	96	12
hsa-miR-144-5p	177	20		hsa-miR-1234-3p	74	11		hsa-miR-642a-3p	96	12
hsa-miR-1226-5p	176	21		hsa-miR-144-3p	73	8		hsa-miR-1234-3p	96	12
hsa-miR-143-5p	176	19		hsa-miR-196a-3p	73	11		hsa-miR-130a-3p	96	12
hsa-miR-891a-5p	175	22		hsa-miR-518d-5p	73	11		hsa-miR-6855-5p	95	12
hsa-miR-3149	173	24		hsa-miR-520c-5p	73	11		hsa-miR-5695	95	13
hsa-miR-642a-3p	173	24		hsa-miR-526a	73	11		hsa-miR-3936	94	14
hsa-miR-1244	172	20		hsa-miR-3148	72	12		hsa-miR-744-3p	94	14
hsa-miR-5090	171	25		hsa-miR-1288-3p	72	12		hsa-miR-145-5p	94	10
hsa-miR-1234-3p	170	23		hsa-miR-6726-5p	72	11		hsa-miR-488-5p	93	13
hsa-miR-6806-3p	170	25		hsa-miR-4426	72	8		hsa-miR-1294	93	12
hsa-miR-370-3p	170	25		hsa-miR-3614-5p	71	12		hsa-miR-323a-3p	92	13
hsa-miR-139-5p	169	23		hsa-miR-6508-3p	70	12		hsa-miR-4777-3p	92	14
hsa-miR-378e	168	26		hsa-miR-6793-5p	70	12		hsa-miR-34c-5p	92	7
hsa-miR-616-5p	167	26		hsa-miR-3191-3p	70	11		hsa-miR-6806-3p	91	13
hsa-miR-616-3p	165	24		hsa-miR-523-3p	69	11		hsa-miR-6741-5p	90	13
hsa-miR-4725-3p	162	26		hsa-miR-6726-3p	69	12		hsa-miR-1226-5p	90	12
hsa-miR-744-3p	160	26		hsa-miR-381-3p	67	10		hsa-miR-500a-5p	90	14
hsa-miR-139-3p	159	18		hsa-miR-518f-5p	67	11		hsa-miR-204-3p	90	14
hsa-miR-6837-3p	159	24		hsa-miR-548ag	66	12		hsa-miR-4709-5p	89	13
hsa-miR-4664-3p	159	25		hsa-miR-744-3p	66	12		hsa-miR-616-5p	89	14
hsa-miR-4498	158	26		hsa-miR-4795-3p	66	12		hsa-miR-500b-5p	89	14
hsa-miR-3127-3p	158	25		hsa-miR-5010-3p	65	12		hsa-miR-6848-5p	88	11
hsa-miR-374c-5p	157	24		hsa-miR-3149	64	12		hsa-miR-3144-5p	88	12
hsa-miR-6735-5p	157	25		hsa-miR-126-3p	62	7		hsa-miR-3138	87	14
hsa-miR-873-5p	157	8		hsa-miR-488-5p	62	11		hsa-miR-6818-3p	87	13
hsa-miR-543	155	24		hsa-miR-500a-5p	62	11		hsa-miR-891a-5p	87	12
hsa-miR-488-5p	155	24		hsa-miR-500b-5p	62	11		hsa-miR-2277-3p	87	14
hsa-miR-3664-5p	153	25		hsa-miR-4802-5p	62	9		hsa-miR-5090	86	13
hsa-miR-518e-3p	153	17		hsa-miR-4656	62	11		hsa-miR-4802-5p	86	14
hsa-miR-500a-5p	152	25		hsa-miR-424-3p	61	9		hsa-miR-4637	86	13
hsa-miR-4795-3p	151	25		hsa-miR-6827-5p	61	12		hsa-miR-548aq-3p	86	13
hsa-miR-5697	151	26		hsa-miR-378e	61	12		hsa-miR-122-5p	85	14
hsa-miR-500b-5p	151	25		hsa-miR-5009-5p	61	12		hsa-miR-4795-3p	85	13
hsa-miR-6805-5p	150	23		hsa-miR-597-3p	61	11		hsa-miR-548ar-3p	85	14
hsa-miR-6508-3p	149	26		hsa-miR-4746-5p	61	12		hsa-miR-556-5p	84	11
hsa-miR-3144-5p	148	22		hsa-miR-323b-3p	61	10		hsa-miR-1287-3p	84	14
hsa-miR-4802-5p	148	23		hsa-miR-144-5p	60	9		hsa-miR-4796-5p	83	12
hsa-miR-515-5p	147	21		hsa-miR-6735-5p	60	12		hsa-miR-370-3p	82	14
hsa-miR-4777-3p	146	26		hsa-miR-3144-5p	60	10		hsa-miR-4466	81	9
hsa-miR-4467	144	13		hsa-miR-449a	60	11		hsa-miR-6513-5p	81	12
hsa-miR-6793-5p	144	26		hsa-miR-409-5p	60	11		hsa-miR-1-3p	81	8
hsa-miR-3148	142	25		hsa-miR-382-3p	60	10		hsa-miR-6837-3p	80	13
hsa-miR-197-5p	141	24		hsa-miR-6513-5p	59	12		hsa-miR-3609	80	8
hsa-miR-556-5p	141	21		hsa-miR-450b-5p	58	9		hsa-miR-6868-3p	80	12
hsa-miR-4286	141	17		hsa-miR-501-5p	58	12		hsa-miR-548u	80	13
hsa-miR-6513-5p	140	24		hsa-miR-708-3p	57	10		hsa-miR-6508-3p	79	14
hsa-miR-519b-3p	139	23		hsa-miR-301a-5p	57	11		hsa-miR-1250-5p	79	7
hsa-miR-5009-5p	138	26		hsa-miR-374c-5p	57	11		hsa-miR-616-3p	78	13
hsa-miR-6503-3p	137	11		hsa-miR-556-5p	57	10		hsa-miR-4536-5p	78	12
hsa-miR-222-5p	136	20		hsa-miR-6786-3p	57	12		hsa-miR-3127-3p	77	13
hsa-miR-597-3p	136	24		hsa-miR-5001-5p	57	11		hsa-miR-5009-5p	77	14
hsa-miR-4796-5p	135	24		hsa-miR-3187-3p	56	12		hsa-miR-218-1-3p	76	13
hsa-miR-4637	134	23		hsa-miR-4489	56	10		hsa-miR-5697	76	14
hsa-miR-449a	134	24		hsa-miR-190a-3p	55	12		hsa-miR-4498	75	14
hsa-miR-3609	133	17		hsa-miR-6513-3p	55	12		hsa-miR-597-3p	75	13
hsa-miR-548ar-3p	132	26		hsa-miR-654-5p	55	11		hsa-miR-1244	74	10
hsa-miR-338-3p	132	13		hsa-miR-6736-5p	55	12		hsa-miR-6793-5p	74	14
hsa-miR-4536-5p	131	22		hsa-miR-4777-3p	54	12		hsa-miR-449a	74	13
hsa-miR-409-5p	131	21		hsa-miR-937-5p	54	10		hsa-miR-3187-3p	74	13
hsa-miR-3187-3p	130	25		hsa-miR-3609	53	9		hsa-miR-654-3p	74	10
hsa-miR-1288-3p	129	25		hsa-miR-4536-5p	53	10		hsa-miR-545-3p	74	11
hsa-miR-196a-3p	129	20		hsa-miR-654-3p	53	11		hsa-miR-6087	73	12
hsa-miR-524-5p	129	23		hsa-miR-6764-5p	53	11		hsa-miR-2355-5p	73	11
hsa-miR-548aq-3p	128	21		hsa-miR-1538	53	12		hsa-miR-500b-3p	73	13
hsa-miR-1294	128	24		hsa-miR-3664-5p	52	11		hsa-miR-199a-5p	72	12
hsa-miR-654-3p	127	21		hsa-miR-4796-5p	52	12		hsa-miR-3613-3p	72	13
hsa-miR-545-3p	126	21		hsa-miR-545-3p	52	10		hsa-miR-409-5p	71	10
hsa-miR-6868-3p	125	17		hsa-miR-199a-5p	52	10		hsa-miR-3129-5p	71	13
hsa-miR-199a-5p	124	22		hsa-miR-6837-5p	52	11		hsa-miR-455-3p	71	7
hsa-miR-5010-3p	124	26		hsa-miR-5696	52	11		hsa-miR-3148	70	13
hsa-miR-6726-5p	124	24		hsa-miR-6798-3p	52	12		hsa-miR-520h	69	10
hsa-miR-130a-3p	124	23		hsa-miR-4726-5p	52	12		hsa-miR-543	69	12
hsa-miR-4426	123	19		hsa-miR-519c-3p	52	11		hsa-miR-6764-5p	69	14
hsa-miR-6764-5p	122	25		hsa-miR-128-1-5p	51	11		hsa-miR-134-5p	68	13
hsa-miR-6786-3p	122	25		hsa-miR-6894-5p	51	11		hsa-miR-4725-3p	67	14
hsa-miR-3613-3p	122	23		hsa-miR-4470	51	12		hsa-miR-515-5p	67	10
hsa-miR-2277-3p	120	24		hsa-miR-612	51	3		hsa-miR-499a-3p	67	12
hsa-miR-6503-5p	120	10		hsa-miR-3613-3p	50	10		hsa-miR-153-3p	67	12
hsa-miR-204-3p	119	25		hsa-miR-6755-5p	50	12		hsa-miR-6786-3p	65	13
hsa-miR-382-3p	119	22		hsa-miR-432-5p	50	10		hsa-miR-128-1-5p	65	14
hsa-miR-501-5p	118	25		hsa-miR-7704	48	10		hsa-miR-548j-5p	65	10
hsa-miR-128-1-5p	116	25		hsa-miR-4637	48	10		hsa-miR-1284	65	13
hsa-miR-6837-5p	116	22		hsa-miR-1226-3p	48	10		hsa-miR-197-5p	64	13
hsa-miR-5696	115	25		hsa-miR-1260b	47	11		hsa-miR-6837-5p	64	11
hsa-miR-1-3p	115	16		hsa-miR-548ar-3p	47	12		hsa-miR-3199	64	14
hsa-miR-3191-3p	115	24		hsa-miR-6808-3p	47	11		hsa-miR-492	63	12
hsa-miR-134-5p	114	25		hsa-miR-769-3p	47	10		hsa-miR-5696	63	14
hsa-miR-5001-5p	114	23		hsa-miR-134-5p	46	12		hsa-miR-6808-3p	63	13
hsa-miR-6894-5p	113	23		hsa-miR-4667-5p	46	11		hsa-miR-548av-3p	63	12
hsa-miR-2355-5p	113	22		hsa-miR-3661	46	12		hsa-miR-6894-5p	62	12
hsa-miR-4746-5p	113	23		hsa-miR-6855-3p	46	10		hsa-miR-6818-5p	62	14
hsa-miR-1287-3p	113	25		hsa-miR-6813-5p	46	9		hsa-miR-1262	61	14
hsa-miR-518d-5p	111	20		hsa-miR-6766-5p	46	11		hsa-miR-411-5p	61	12
hsa-miR-520c-5p	111	20		hsa-miR-6865-5p	46	10		hsa-miR-6763-5p	61	14
hsa-miR-526a	111	20		hsa-miR-6780a-5p	46	9		hsa-miR-4664-3p	60	13
hsa-miR-548u	111	24		hsa-miR-6868-3p	45	5		hsa-miR-6805-5p	60	13
hsa-miR-190a-3p	111	22		hsa-miR-765	45	11		hsa-miR-501-5p	60	13
hsa-miR-6808-3p	110	24		hsa-miR-498	45	10		hsa-miR-4749-5p	60	13
hsa-miR-499a-3p	109	23		hsa-miR-1262	44	9		hsa-miR-301b-3p	60	13
hsa-miR-145-5p	109	15		hsa-miR-4727-3p	44	11		hsa-miR-4772-5p	60	5
hsa-miR-500b-3p	108	24		hsa-miR-939-5p	43	11		hsa-miR-5010-3p	59	14
hsa-miR-6513-3p	108	24		hsa-miR-6773-5p	43	12		hsa-miR-382-3p	59	12
hsa-miR-4656	108	24		hsa-miR-3157-3p	43	10		hsa-miR-4667-5p	59	13
hsa-miR-323b-3p	108	21		hsa-miR-4683	43	11		hsa-miR-939-5p	59	12
hsa-miR-3129-5p	107	24		hsa-miR-548aq-3p	42	8		hsa-miR-6773-5p	59	13
hsa-miR-6755-5p	106	25		hsa-miR-499a-3p	42	11		hsa-miR-4680-5p	58	12
hsa-miR-1262	105	23		hsa-miR-3116	42	10		hsa-miR-6724-5p	58	11
hsa-miR-4667-5p	105	24		hsa-miR-8072	42	10		hsa-miR-3143	58	12
hsa-miR-769-3p	104	24		hsa-miR-4688	42	12		hsa-miR-1288-3p	57	13
hsa-miR-654-5p	104	23		hsa-miR-579-3p	42	12		hsa-miR-5001-5p	57	12
hsa-miR-3661	103	25		hsa-miR-7113-5p	42	11		hsa-miR-769-3p	57	14
hsa-miR-4489	103	22		hsa-miR-487b-3p	42	9		hsa-miR-3661	57	13
hsa-miR-939-5p	102	23		hsa-miR-5002-5p	41	12		hsa-miR-4668-5p	57	11
hsa-miR-1538	102	24		hsa-miR-520d-3p	41	11		hsa-miR-194-3p	57	8
hsa-miR-6773-5p	102	25		hsa-miR-4467	40	6		hsa-miR-383-5p	57	7
hsa-miR-3199	101	24		hsa-miR-2355-5p	40	11		hsa-miR-196a-3p	56	9
hsa-miR-523-3p	101	21		hsa-miR-582-3p	39	10		hsa-miR-190a-3p	56	10
hsa-miR-6818-5p	100	25		hsa-miR-6724-5p	39	11		hsa-miR-6755-5p	56	13
hsa-miR-4772-3p	100	9		hsa-miR-3622b-3p	39	8		hsa-miR-3116	56	14
hsa-miR-4470	99	25		hsa-miR-4444	39	12		hsa-miR-548w	56	12
hsa-miR-518f-5p	99	20		hsa-miR-485-5p	39	10		hsa-miR-3622b-3p	55	10
hsa-miR-548j-5p	99	21		hsa-miR-1285-5p	39	10		hsa-miR-6852-5p	55	12
hsa-miR-4749-5p	98	24		hsa-miR-582-5p	38	9		hsa-miR-6513-3p	53	12
hsa-miR-3116	98	24		hsa-miR-139-5p	38	9		hsa-miR-8072	53	12
hsa-miR-765	97	24		hsa-miR-6818-5p	38	11		hsa-miR-1270	53	10
hsa-miR-6724-5p	97	22		hsa-miR-4749-5p	38	11		hsa-miR-371b-5p	53	7
hsa-miR-153-3p	96	19		hsa-miR-6825-5p	38	10		hsa-miR-524-5p	52	11
hsa-miR-6726-3p	96	24		hsa-miR-3135a	38	12		hsa-miR-6726-5p	52	13
hsa-miR-8072	95	22		hsa-miR-6762-5p	38	10		hsa-miR-4746-5p	52	11
hsa-miR-548av-3p	95	21		hsa-miR-520c-3p	38	11		hsa-miR-765	52	13
hsa-miR-4668-5p	94	23		hsa-miR-3199	37	10		hsa-miR-933	52	12
hsa-miR-6736-5p	94	23		hsa-miR-4668-5p	37	12		hsa-miR-3200-3p	52	14
hsa-miR-3622b-3p	94	18		hsa-miR-6803-3p	37	12		hsa-miR-4516	52	9
hsa-miR-34c-5p	94	9		hsa-miR-6779-5p	37	9		hsa-miR-4426	51	11
hsa-miR-194-3p	93	15		hsa-miR-4745-5p	37	9		hsa-miR-5002-5p	51	12
hsa-miR-6798-3p	93	25		hsa-miR-642b-3p	37	3		hsa-miR-4454	51	13
hsa-miR-4726-5p	92	24		hsa-miR-517-5p	37	8		hsa-miR-3940-5p	50	13
hsa-miR-5002-5p	92	24		hsa-miR-20b-5p	36	8		hsa-miR-5188	50	12
hsa-miR-3157-3p	92	23		hsa-miR-3129-5p	36	11		hsa-miR-654-5p	49	12
hsa-miR-937-5p	92	23		hsa-miR-194-3p	36	7		hsa-miR-1538	49	12
hsa-miR-411-5p	91	22		hsa-miR-4763-5p	36	10		hsa-miR-3157-3p	49	13
hsa-miR-6763-5p	91	25		hsa-miR-495-3p	36	9		hsa-miR-4688	49	12
hsa-miR-4688	91	24		hsa-miR-1294	35	12		hsa-miR-6825-5p	49	11
hsa-miR-579-3p	90	23		hsa-miR-500b-3p	35	11		hsa-miR-4707-3p	49	8
hsa-miR-548w	89	22		hsa-miR-933	35	10		hsa-miR-5000-3p	49	13
hsa-miR-933	87	22		hsa-miR-6864-5p	35	10		hsa-miR-212-3p	49	8
hsa-miR-6825-5p	87	21		hsa-miR-6840-5p	35	12		hsa-miR-450a-2-3p	49	6
hsa-miR-4727-3p	87	23		hsa-miR-3176	35	12		hsa-miR-4470	48	13
hsa-miR-6852-5p	87	23		hsa-miR-5193	35	10		hsa-miR-579-3p	48	11
hsa-miR-1226-3p	87	22		hsa-miR-525-5p	35	8		hsa-miR-4444	48	14
hsa-miR-4444	87	26		hsa-miR-4706	35	9		hsa-miR-3135a	48	10
hsa-miR-301b-3p	86	22		hsa-miR-372-3p	35	12		hsa-miR-4670-5p	48	10
hsa-miR-3135a	86	22		hsa-miR-1-3p	34	8		hsa-miR-203b-3p	48	12
hsa-miR-432-5p	86	21		hsa-miR-548j-5p	34	11		hsa-miR-323b-3p	47	11
hsa-miR-1270	85	21		hsa-miR-520a-5p	34	10		hsa-miR-4489	47	12
hsa-miR-1284	83	22		hsa-miR-219b-5p	34	11		hsa-miR-188-5p	47	10
hsa-miR-455-3p	81	11		hsa-miR-4690-3p	34	11		hsa-miR-4656	46	13
hsa-miR-1250-5p	81	9		hsa-miR-3919	34	6		hsa-miR-3191-3p	45	13
hsa-miR-7113-5p	80	21		hsa-miR-184	33	10		hsa-miR-6862-5p	45	12
hsa-miR-6855-3p	79	22		hsa-miR-2277-3p	33	10		hsa-miR-3136-5p	44	13
hsa-miR-519c-3p	79	17		hsa-miR-548w	33	10		hsa-miR-942-3p	44	13
hsa-miR-6864-5p	78	23		hsa-miR-205-3p	33	10		hsa-miR-676-5p	44	13
hsa-miR-6813-5p	78	21		hsa-miR-504-3p	33	8		hsa-miR-4727-3p	43	12
hsa-miR-6840-5p	78	20		hsa-miR-6751-5p	33	7		hsa-miR-6864-5p	43	13
hsa-miR-487b-3p	78	18		hsa-miR-548av-3p	32	9		hsa-miR-6840-5p	43	8
hsa-miR-6762-5p	77	22		hsa-miR-6852-5p	32	11		hsa-miR-3170	43	12
hsa-miR-6766-5p	77	22		hsa-miR-1270	32	11		hsa-miR-548v	43	14
hsa-miR-485-5p	76	21		hsa-miR-3170	32	11		hsa-miR-519b-3p	42	11
hsa-miR-3143	76	21		hsa-miR-1289	32	10		hsa-miR-3074-3p	42	12
hsa-miR-3176	76	23		hsa-miR-4763-3p	32	9		hsa-miR-6798-3p	41	13
hsa-miR-4670-5p	76	20		hsa-miR-3154	32	11		hsa-miR-3176	41	11
hsa-miR-383-5p	76	13		hsa-miR-1229-3p	32	11		hsa-miR-520a-5p	41	11
hsa-miR-3136-5p	75	23		hsa-miR-622	32	3		hsa-miR-4638-5p	41	12
hsa-miR-3170	75	23		hsa-miR-548u	31	11		hsa-miR-3616-3p	41	13
hsa-miR-520a-5p	75	21		hsa-miR-3136-5p	31	10		hsa-miR-6853-3p	41	12
hsa-miR-219b-5p	74	21		hsa-miR-548ac	31	10		hsa-miR-3186-5p	41	11
hsa-miR-3940-5p	74	21		hsa-miR-4716-3p	31	11		hsa-miR-3198	41	10
hsa-miR-5188	73	21		hsa-miR-627-5p	31	10		hsa-miR-4433a-3p	41	8
hsa-miR-6865-5p	73	21		hsa-miR-3918	31	11		hsa-miR-4726-5p	40	12
hsa-miR-4707-3p	73	14		hsa-miR-1273g-3p	30	8		hsa-miR-219b-5p	40	10
hsa-miR-203b-3p	72	21		hsa-miR-411-5p	30	10		hsa-miR-6811-5p	40	12
hsa-miR-6862-5p	72	21		hsa-miR-6763-5p	30	11		hsa-miR-3656	40	12
hsa-miR-4454	71	19		hsa-miR-6811-5p	30	9		hsa-miR-301a-3p	40	9
hsa-miR-942-3p	71	22		hsa-miR-3656	30	4		hsa-miR-1255b-5p	40	12
hsa-miR-5000-3p	71	23		hsa-miR-3939	30	10		hsa-miR-136-3p	40	11
hsa-miR-1289	71	21		hsa-miR-4493	30	8		hsa-miR-6736-5p	39	11
hsa-miR-6803-3p	71	22		hsa-miR-542-3p	29	7		hsa-miR-1226-3p	39	12
hsa-miR-4690-3p	71	24		hsa-miR-204-3p	29	11		hsa-miR-6762-5p	39	12
hsa-miR-4638-5p	70	22		hsa-miR-1287-3p	29	11		hsa-miR-1289	39	11
hsa-miR-4763-3p	70	19		hsa-miR-153-3p	29	7		hsa-miR-3160-3p	39	12
hsa-miR-6811-5p	70	21		hsa-miR-4638-5p	29	10		hsa-miR-129-5p	39	11
hsa-miR-6779-5p	70	20		hsa-miR-6883-3p	29	11		hsa-miR-518d-5p	38	9
hsa-miR-6780a-5p	70	19		hsa-miR-6717-5p	29	9		hsa-miR-520c-5p	38	9
hsa-miR-3200-3p	70	21		hsa-miR-6826-3p	29	8		hsa-miR-526a	38	9
hsa-miR-4745-5p	70	20		hsa-miR-130a-3p	28	11		hsa-miR-937-5p	38	13
hsa-miR-3656	70	16		hsa-miR-4670-5p	28	10		hsa-miR-7113-5p	38	10
hsa-miR-676-5p	70	22		hsa-miR-3616-3p	28	10		hsa-miR-4763-3p	38	10
hsa-miR-548v	69	23		hsa-miR-3160-3p	28	8		hsa-miR-4504	38	12
hsa-miR-3616-3p	69	23		hsa-miR-4504	28	11		hsa-miR-3202	38	10
hsa-miR-4516	69	17		hsa-miR-552-3p	28	7		hsa-miR-518e-3p	37	6
hsa-miR-3154	68	24		hsa-miR-4731-5p	28	11		hsa-miR-485-5p	37	11
hsa-miR-188-5p	68	17		hsa-miR-943	28	9		hsa-miR-4690-3p	37	13
hsa-miR-6853-3p	67	22		hsa-miR-6862-5p	27	9		hsa-miR-3622b-5p	37	10
hsa-miR-3160-3p	67	20		hsa-miR-942-3p	27	9		hsa-miR-6745	37	12
hsa-miR-4772-5p	67	7		hsa-miR-129-5p	27	8		hsa-miR-4429	37	11
hsa-miR-129-5p	66	19		hsa-miR-3622b-5p	27	9		hsa-miR-508-3p	37	11
hsa-miR-4504	66	23		hsa-miR-6745	27	9		hsa-miR-548ao-3p	37	11
hsa-miR-4763-5p	66	24		hsa-miR-143-5p	26	9		hsa-miR-629-3p	37	13
hsa-miR-4683	66	21		hsa-miR-301b-3p	26	9		hsa-miR-3687	36	10
hsa-miR-548ac	66	22		hsa-miR-676-5p	26	9		hsa-miR-432-5p	36	11
hsa-miR-3186-5p	65	20		hsa-miR-548v	26	9		hsa-miR-487b-3p	36	9
hsa-miR-3074-3p	65	19		hsa-miR-6853-3p	26	10		hsa-miR-3154	36	13
hsa-miR-5193	65	20		hsa-miR-6750-5p	26	11		hsa-miR-3157-5p	36	14
hsa-miR-301a-3p	65	15		hsa-miR-520g-5p	26	9		hsa-miR-6502-5p	36	6
hsa-miR-3198	65	19		hsa-miR-301a-3p	25	6		hsa-miR-548ac	35	12
hsa-miR-642b-3p	65	5		hsa-miR-4639-5p	25	9		hsa-miR-552-3p	35	10
hsa-miR-3622b-5p	64	19		hsa-miR-362-3p	25	8		hsa-miR-6838-5p	35	12
hsa-miR-1255b-5p	64	23		hsa-miR-139-3p	24	9		hsa-miR-4709-3p	35	9
hsa-miR-6745	64	21		hsa-miR-3940-5p	24	8		hsa-miR-4433a-5p	35	8
hsa-miR-520d-3p	64	20		hsa-miR-4707-3p	24	6		hsa-miR-7854-3p	35	10
hsa-miR-4716-3p	63	22		hsa-miR-203b-3p	24	9		hsa-miR-6803-3p	34	10
hsa-miR-3939	63	21		hsa-miR-3186-5p	24	9		hsa-miR-6866-3p	34	12
hsa-miR-205-3p	63	21		hsa-miR-3198	24	9		hsa-miR-4665-5p	34	11
hsa-miR-552-3p	63	17		hsa-miR-1255b-5p	24	11		hsa-miR-4676-3p	34	12
hsa-miR-1285-5p	63	18		hsa-miR-3944-3p	24	10		hsa-miR-1249-3p	34	10
hsa-miR-504-3p	62	18		hsa-miR-6820-5p	24	8		hsa-miR-6855-3p	33	12
hsa-miR-495-3p	62	16		hsa-miR-6851-5p	24	9		hsa-miR-6779-5p	33	11
hsa-miR-4433a-3p	62	14		hsa-miR-4787-3p	24	8		hsa-miR-4745-5p	33	11
hsa-miR-498	62	17		hsa-miR-5585-3p	24	6		hsa-miR-3939	33	11
hsa-miR-6883-3p	61	24		hsa-miR-5188	23	9		hsa-miR-4639-5p	33	12
hsa-miR-520c-3p	61	18		hsa-miR-3074-3p	23	7		hsa-miR-3163	33	12
hsa-miR-4429	60	22		hsa-miR-4429	23	11		hsa-miR-523-3p	32	10
hsa-miR-525-5p	60	17		hsa-miR-3163	23	9		hsa-miR-518f-5p	32	9
hsa-miR-508-3p	59	20		hsa-miR-186-3p	23	9		hsa-miR-6813-5p	32	12
hsa-miR-212-3p	59	14		hsa-miR-3651	23	8		hsa-miR-4716-3p	32	11
hsa-miR-6751-5p	58	14		hsa-miR-6767-5p	23	9		hsa-miR-6883-3p	32	13
hsa-miR-4639-5p	58	21		hsa-miR-6814-5p	23	9		hsa-miR-362-3p	32	9
hsa-miR-136-3p	58	18		hsa-miR-6861-5p	23	10		hsa-miR-3944-3p	32	11
hsa-miR-548ao-3p	57	18		hsa-miR-6857-3p	23	10		hsa-miR-186-3p	32	10
hsa-miR-362-3p	57	17		hsa-miR-1273f	23	6		hsa-miR-548aa	32	11
hsa-miR-371b-5p	57	9		hsa-miR-497-3p	23	8		hsa-miR-600	32	11
hsa-miR-627-5p	57	22		hsa-miR-642a-5p	23	6		hsa-miR-3619-3p	32	10
hsa-miR-6866-3p	56	23		hsa-miR-222-5p	22	7		hsa-miR-6766-5p	31	11
hsa-miR-3157-5p	56	23		hsa-miR-5000-3p	22	10		hsa-miR-3651	31	8
hsa-miR-3944-3p	56	21		hsa-miR-508-3p	22	9		hsa-miR-590-5p	31	10
hsa-miR-6838-5p	56	17		hsa-miR-6866-3p	22	11		hsa-miR-548e-5p	31	12
hsa-miR-3163	56	21		hsa-miR-548aa	22	10		hsa-miR-7155-3p	31	11
hsa-miR-3919	56	15		hsa-miR-590-5p	22	9		hsa-miR-4763-5p	30	14
hsa-miR-4731-5p	56	20		hsa-miR-448	22	8		hsa-miR-5193	30	10
hsa-miR-4709-3p	56	15		hsa-miR-4443	22	7		hsa-miR-205-3p	30	11
hsa-miR-4665-5p	55	19		hsa-miR-3194-3p	22	9		hsa-miR-3622a-3p	30	13
hsa-miR-186-3p	55	19		hsa-miR-6777-3p	22	7		hsa-miR-504-3p	29	10
hsa-miR-3918	54	23		hsa-miR-663a	22	2		hsa-miR-6767-5p	29	11
hsa-miR-4706	54	18		hsa-miR-524-3p	22	11		hsa-miR-4710	29	10
hsa-miR-3651	54	16		hsa-miR-188-5p	21	7		hsa-miR-1275	29	6
hsa-miR-548aa	54	21		hsa-miR-4433a-3p	21	6		hsa-miR-5091	29	6
hsa-miR-612	54	5		hsa-miR-6838-5p	21	5		hsa-miR-3614-3p	29	12
hsa-miR-1229-3p	53	19		hsa-miR-4709-3p	21	6		hsa-miR-4473	29	8
hsa-miR-6717-5p	53	19		hsa-miR-4665-5p	21	8		hsa-miR-642b-3p	28	2
hsa-miR-590-5p	53	19		hsa-miR-3121-3p	21	9		hsa-miR-4731-5p	28	9
hsa-miR-6767-5p	52	20		hsa-miR-518c-5p	21	8		hsa-miR-3121-3p	28	8
hsa-miR-629-3p	52	20		hsa-miR-548ai	21	8		hsa-miR-4717-3p	28	6
hsa-miR-600	52	19		hsa-miR-570-5p	21	8		hsa-miR-7114-5p	28	9
hsa-miR-3619-3p	52	20		hsa-miR-369-3p	21	8		hsa-miR-570-3p	28	10
hsa-miR-4493	51	18		hsa-miR-3173-3p	21	10		hsa-miR-548c-5p	28	10
hsa-miR-3622a-3p	50	21		hsa-miR-4738-3p	21	10		hsa-miR-548o-5p	28	10
hsa-miR-6750-5p	49	21		hsa-miR-5095	21	6		hsa-miR-126-5p	28	8
hsa-miR-3121-3p	49	17		hsa-miR-525-3p	21	9		hsa-miR-6726-3p	27	12
hsa-miR-450a-2-3p	49	6		hsa-miR-4454	20	6		hsa-miR-519c-3p	27	6
hsa-miR-548e-5p	48	20		hsa-miR-548ao-3p	20	7		hsa-miR-6865-5p	27	11
hsa-miR-3202	48	15		hsa-miR-3157-5p	20	9		hsa-miR-494-3p	27	9
hsa-miR-4676-3p	48	18		hsa-miR-600	20	8		hsa-miR-3064-3p	27	11
hsa-miR-4433a-5p	48	10		hsa-miR-3619-3p	20	10		hsa-miR-6770-3p	27	12
hsa-miR-7155-3p	48	18		hsa-miR-3622a-3p	20	8		hsa-miR-656-3p	27	8
hsa-miR-4717-3p	48	14		hsa-miR-4717-3p	20	8		hsa-miR-548am-5p	27	10
hsa-miR-6814-5p	47	20		hsa-miR-494-3p	20	10		hsa-miR-4638-3p	27	12
hsa-miR-448	47	19		hsa-miR-3192-5p	20	9		hsa-miR-495-3p	26	7
hsa-miR-943	47	20		hsa-miR-2278	20	10		hsa-miR-627-5p	26	12
hsa-miR-494-3p	47	19		hsa-miR-5683	20	8		hsa-miR-3146	26	11
hsa-miR-3192-5p	45	22		hsa-miR-3680-3p	20	11		hsa-miR-3679-5p	26	9
hsa-miR-4710	45	17		hsa-miR-6758-5p	20	6		hsa-miR-4659a-3p	26	11
hsa-miR-6820-5p	45	16		hsa-miR-4463	20	4		hsa-miR-4533	26	9
hsa-miR-622	45	9		hsa-miR-383-5p	19	6		hsa-miR-6889-5p	26	10
hsa-miR-3064-3p	44	19		hsa-miR-4724-5p	19	6		hsa-miR-548au-5p	26	10
hsa-miR-6770-3p	44	18		hsa-miR-4658	19	7		hsa-miR-589-3p	26	9
hsa-miR-1275	44	9		hsa-miR-5187-3p	19	10		hsa-miR-539-3p	26	10
hsa-miR-6851-5p	44	16		hsa-miR-6845-5p	19	8		hsa-miR-525-5p	25	9
hsa-miR-6861-5p	44	20		hsa-miR-509-3-5p	19	8		hsa-miR-6751-5p	25	7
hsa-miR-2278	43	21		hsa-miR-4723-5p	19	6		hsa-miR-448	25	11
hsa-miR-518c-5p	43	18		hsa-miR-1273e	19	6		hsa-miR-3192-5p	25	13
hsa-miR-7114-5p	43	18		hsa-miR-433-3p	19	9		hsa-miR-3134	25	10
hsa-miR-4787-3p	43	16		hsa-miR-6748-5p	19	6		hsa-miR-4645-3p	25	8
hsa-miR-517-5p	43	11		hsa-miR-6859-3p	19	7		hsa-miR-6780a-5p	24	10
hsa-miR-3146	42	20		hsa-miR-3648	19	6		hsa-miR-1285-5p	24	8
hsa-miR-3679-5p	42	15		hsa-miR-150-3p	18	6		hsa-miR-6717-5p	24	10
hsa-miR-4724-5p	42	15		hsa-miR-1284	18	9		hsa-miR-6814-5p	24	11
hsa-miR-4658	42	17		hsa-miR-3143	18	9		hsa-miR-4661-3p	24	6
hsa-miR-4443	42	13		hsa-miR-3200-3p	18	7		hsa-miR-3183	24	9
hsa-miR-372-3p	42	18		hsa-miR-136-3p	18	7		hsa-miR-548t-3p	24	9
hsa-miR-3134	41	16		hsa-miR-4762-3p	18	9		hsa-miR-4683	23	10
hsa-miR-4762-3p	41	19		hsa-miR-3128	18	9		hsa-miR-520d-3p	23	9
hsa-miR-6857-3p	41	18		hsa-miR-487a-5p	18	6		hsa-miR-520c-3p	23	7
hsa-miR-3128	41	19		hsa-miR-6740-5p	18	9		hsa-miR-3918	23	12
hsa-miR-487a-5p	40	14		hsa-miR-4789-5p	18	7		hsa-miR-6750-5p	23	10
hsa-miR-7854-3p	40	12		hsa-miR-4741	18	6		hsa-miR-2278	23	11
hsa-miR-6874-3p	40	20		hsa-miR-6795-5p	18	10		hsa-miR-4724-5p	23	9
hsa-miR-5187-3p	40	19		hsa-miR-7110-3p	18	9		hsa-miR-4658	23	10
hsa-miR-4659a-3p	40	19		hsa-miR-618	17	6		hsa-miR-4762-3p	23	10
hsa-miR-548ai	40	17		hsa-miR-338-3p	17	6		hsa-miR-3128	23	10
hsa-miR-570-5p	40	17		hsa-miR-4516	17	8		hsa-miR-6874-3p	23	11
hsa-miR-3194-3p	40	19		hsa-miR-548e-5p	17	8		hsa-miR-545-5p	23	7
hsa-miR-6761-5p	39	14		hsa-miR-7155-3p	17	7		hsa-miR-6821-3p	23	6
hsa-miR-545-5p	39	15		hsa-miR-3064-3p	17	8		hsa-miR-7151-5p	23	8
hsa-miR-5683	39	16		hsa-miR-6770-3p	17	6		hsa-miR-653-5p	23	8
hsa-miR-6826-3p	39	13		hsa-miR-6874-3p	17	9		hsa-miR-4477b	23	6
hsa-miR-6845-5p	39	16		hsa-miR-6761-5p	17	7		hsa-miR-3919	22	9
hsa-miR-4533	39	14		hsa-miR-3684	17	7		hsa-miR-518c-5p	22	10
hsa-miR-1249-3p	39	13		hsa-miR-6733-3p	17	10		hsa-miR-487a-5p	22	8
hsa-miR-4661-3p	39	13		hsa-miR-4657	17	7		hsa-miR-6761-5p	22	7
hsa-miR-6889-5p	39	16		hsa-miR-4511	17	8		hsa-miR-3684	22	9
hsa-miR-656-3p	39	12		hsa-miR-6890-5p	17	4		hsa-miR-320e	22	10
hsa-miR-1273f	39	13		hsa-miR-4687-3p	17	8		hsa-miR-636	22	12
hsa-miR-3684	39	16		hsa-miR-6894-3p	17	9		hsa-miR-3944-5p	22	7
hsa-miR-6740-5p	38	17		hsa-miR-6887-5p	17	5		hsa-miR-4791	22	5
hsa-miR-509-3-5p	38	15		hsa-miR-1914-5p	17	8		hsa-miR-26a-1-3p	22	7
hsa-miR-497-3p	38	15		hsa-miR-4501	17	6		hsa-miR-550a-3p	22	7
hsa-miR-320e	38	19		hsa-miR-4710	16	7		hsa-miR-6751-3p	22	7
hsa-miR-636	38	18		hsa-miR-3146	16	9		hsa-miR-1229-3p	21	8
hsa-miR-570-3p	38	16		hsa-miR-3679-5p	16	6		hsa-miR-4493	21	10
hsa-miR-3183	38	16		hsa-miR-3134	16	6		hsa-miR-6820-5p	21	8
hsa-miR-6821-3p	38	12		hsa-miR-545-5p	16	8		hsa-miR-6861-5p	21	10
hsa-miR-6502-5p	38	8		hsa-miR-320e	16	9		hsa-miR-5187-3p	21	9
hsa-miR-3680-3p	37	20		hsa-miR-636	16	6		hsa-miR-196b-3p	21	10
hsa-miR-6733-3p	37	19		hsa-miR-4747-5p	16	7		hsa-miR-3150b-3p	21	7
hsa-miR-548c-5p	37	15		hsa-miR-6735-3p	16	6		hsa-miR-6718-5p	21	5
hsa-miR-548o-5p	37	15		hsa-miR-3130-5p	16	5		hsa-miR-6851-5p	20	7
hsa-miR-369-3p	37	15		hsa-miR-424-5p	15	6		hsa-miR-4443	20	6
hsa-miR-4723-5p	37	15		hsa-miR-145-5p	15	5		hsa-miR-6845-5p	20	8
hsa-miR-3173-3p	37	20		hsa-miR-629-3p	15	7		hsa-miR-6740-5p	20	8
hsa-miR-548t-3p	37	17		hsa-miR-1275	15	3		hsa-miR-6733-3p	20	9
hsa-miR-4747-5p	36	16		hsa-miR-7114-5p	15	9		hsa-miR-4747-5p	20	9
hsa-miR-548am-5p	36	15		hsa-miR-4661-3p	15	7		hsa-miR-556-3p	20	7
hsa-miR-5091	36	9		hsa-miR-6821-3p	15	6		hsa-miR-4721	20	8
hsa-miR-4657	36	20		hsa-miR-4701-3p	15	7		hsa-miR-155-3p	20	4
hsa-miR-3944-5p	36	14		hsa-miR-6895-5p	15	6		hsa-miR-1228-5p	20	5
hsa-miR-642a-5p	36	11		hsa-miR-519e-3p	15	8		hsa-miR-4706	19	9
hsa-miR-4789-5p	35	15		hsa-miR-5699-3p	15	8		hsa-miR-943	19	11
hsa-miR-548au-5p	35	15		hsa-miR-6734-3p	15	7		hsa-miR-4787-3p	19	8
hsa-miR-5585-3p	35	13		hsa-miR-3131	15	8		hsa-miR-548ai	19	9
hsa-miR-3614-3p	35	18		hsa-miR-146a-3p	15	6		hsa-miR-570-5p	19	9
hsa-miR-589-3p	35	14		hsa-miR-4654	15	4		hsa-miR-5683	19	8
hsa-miR-4738-3p	34	16		hsa-miR-1229-5p	15	6		hsa-miR-509-3-5p	19	7
hsa-miR-1273e	34	16		hsa-miR-4286	14	7		hsa-miR-4657	19	13
hsa-miR-196b-3p	34	18		hsa-miR-4676-3p	14	6		hsa-miR-597-5p	19	7
hsa-miR-6777-3p	34	15		hsa-miR-4659a-3p	14	8		hsa-miR-4757-3p	19	9
hsa-miR-433-3p	34	16		hsa-miR-3183	14	7		hsa-miR-4485-5p	19	8
hsa-miR-4741	34	12		hsa-miR-3944-5p	14	7		hsa-miR-3916	19	6
hsa-miR-6795-5p	34	21		hsa-miR-597-5p	14	9		hsa-miR-3164	19	9
hsa-miR-4791	34	10		hsa-miR-3150a-5p	14	7		hsa-miR-3165	19	8
hsa-miR-26a-1-3p	34	14		hsa-miR-4758-5p	14	7		hsa-miR-548h-3p	19	10
hsa-miR-6748-5p	33	11		hsa-miR-6727-5p	14	8		hsa-miR-548z	19	10
hsa-miR-6859-3p	33	12		hsa-miR-3682-3p	14	6		hsa-miR-345-3p	19	8
hsa-miR-4638-3p	33	16		hsa-miR-4644	14	6		hsa-miR-4508	19	8
hsa-miR-4473	33	12		hsa-miR-6746-3p	14	7		hsa-miR-6854-5p	19	9
hsa-miR-4701-3p	33	15		hsa-miR-6729-3p	14	8		hsa-miR-450a-1-3p	19	6
hsa-miR-597-5p	33	16		hsa-miR-6804-5p	14	7		hsa-miR-6857-3p	18	8
hsa-miR-4757-3p	32	15		hsa-miR-6509-3p	14	6		hsa-miR-3194-3p	18	10
hsa-miR-539-3p	32	14		hsa-miR-6788-3p	14	2		hsa-miR-4723-5p	18	9
hsa-miR-4485-5p	32	13		hsa-miR-4433a-5p	13	2		hsa-miR-4701-3p	18	8
hsa-miR-3916	32	11		hsa-miR-4533	13	5		hsa-miR-1233-3p	18	9
hsa-miR-556-3p	32	11		hsa-miR-6889-5p	13	6		hsa-miR-6505-5p	18	8
hsa-miR-6758-5p	31	11		hsa-miR-548t-3p	13	8		hsa-miR-1251-5p	18	8
hsa-miR-6735-3p	31	14		hsa-miR-196b-3p	13	8		hsa-miR-944	18	8
hsa-miR-126-5p	31	10		hsa-miR-4757-3p	13	6		hsa-miR-5588-3p	18	7
hsa-miR-4511	31	16		hsa-miR-4485-5p	13	5		hsa-miR-509-3p	18	5
hsa-miR-3164	31	14		hsa-miR-3916	13	5		hsa-miR-4653-3p	18	6
hsa-miR-3165	31	15		hsa-let-7a-2-3p	13	6		hsa-miR-498	17	7
hsa-miR-5095	31	13		hsa-miR-4755-5p	13	8		hsa-miR-3680-3p	17	9
hsa-miR-6895-5p	30	12		hsa-miR-6802-3p	13	6		hsa-miR-4789-5p	17	8
hsa-miR-6890-5p	30	11		hsa-miR-5094	13	7		hsa-let-7a-2-3p	17	9
hsa-miR-550a-3p	30	11		hsa-miR-4712-3p	13	6		hsa-miR-4700-5p	17	9
hsa-miR-7110-3p	30	16		hsa-miR-6789-3p	13	5		hsa-miR-4450	17	6
hsa-let-7a-2-3p	30	15		hsa-miR-503-5p	12	6		hsa-miR-3942-5p	17	9
hsa-miR-520g-5p	30	12		hsa-miR-656-3p	12	4		hsa-miR-3115	17	7
hsa-miR-1233-3p	29	17		hsa-miR-4791	12	5		hsa-miR-4512	17	9
hsa-miR-663a	29	6		hsa-miR-26a-1-3p	12	7		hsa-miR-369-5p	17	6
hsa-miR-3150a-5p	29	16		hsa-miR-556-3p	12	4		hsa-miR-652-5p	17	10
hsa-miR-4687-3p	29	17		hsa-miR-3164	12	5		hsa-miR-548b-3p	17	8
hsa-miR-519e-3p	29	18		hsa-miR-3165	12	7		hsa-miR-217	17	8
hsa-miR-4758-5p	29	16		hsa-miR-6514-3p	12	9		hsa-miR-1273f	16	7
hsa-miR-4755-5p	29	16		hsa-miR-6810-5p	12	6		hsa-miR-369-3p	16	7
hsa-miR-6505-5p	29	14		hsa-miR-4754	12	5		hsa-miR-3173-3p	16	10
hsa-miR-4700-5p	28	12		hsa-miR-5690	12	6		hsa-miR-4741	16	6
hsa-miR-7151-5p	28	12		hsa-miR-4786-5p	12	7		hsa-miR-6795-5p	16	11
hsa-miR-6894-3p	28	17		hsa-miR-4435	12	7		hsa-miR-4755-5p	16	8
hsa-miR-548h-3p	28	16		hsa-miR-6754-3p	12	8		hsa-miR-6781-5p	16	8
hsa-miR-548z	28	16		hsa-miR-1909-5p	12	8		hsa-miR-4423-5p	16	9
hsa-miR-345-3p	28	16		hsa-miR-1233-3p	11	8		hsa-miR-15a-3p	16	8
hsa-miR-524-3p	28	16		hsa-miR-6505-5p	11	6		hsa-miR-4423-3p	16	7
hsa-miR-5699-3p	28	15		hsa-miR-4700-5p	11	3		hsa-miR-497-3p	15	7
hsa-miR-525-3p	28	12		hsa-miR-136-5p	11	6		hsa-miR-1273e	15	10
hsa-miR-653-5p	27	10		hsa-miR-5006-3p	11	6		hsa-miR-433-3p	15	7
hsa-miR-3130-5p	27	12		hsa-miR-598-5p	11	9		hsa-miR-6735-3p	15	8
hsa-miR-4450	27	13		hsa-miR-6753-3p	11	8		hsa-miR-6895-5p	15	6
hsa-miR-6751-3p	27	11		hsa-miR-6817-3p	11	5		hsa-miR-3150a-5p	15	9
hsa-miR-6727-5p	27	16		hsa-miR-4427	11	4		hsa-miR-4758-5p	15	9
hsa-miR-3682-3p	27	15		hsa-miR-6746-5p	11	8		hsa-miR-632	15	8
hsa-miR-4508	27	13		hsa-miR-6766-3p	11	5		hsa-miR-1910-3p	15	8
hsa-miR-6854-5p	27	15		hsa-miR-6834-5p	11	6		hsa-miR-4745-3p	15	9
hsa-miR-6887-5p	26	10		hsa-miR-455-3p	10	4		hsa-miR-6748-5p	14	5
hsa-miR-6802-3p	26	14		hsa-miR-212-3p	10	6		hsa-miR-6859-3p	14	5
hsa-miR-1914-5p	26	14		hsa-miR-3202	10	5		hsa-miR-4511	14	8
hsa-miR-3150b-3p	26	11		hsa-miR-570-3p	10	6		hsa-miR-519e-3p	14	10
hsa-miR-4645-3p	26	9		hsa-miR-4450	10	7		hsa-miR-329-3p	14	7
hsa-miR-4644	26	14		hsa-miR-329-3p	10	6		hsa-miR-6816-3p	14	7
hsa-miR-5094	26	15		hsa-miR-5088-5p	10	5		hsa-miR-502-5p	14	7
hsa-miR-3648	26	9		hsa-miR-4757-5p	10	7		hsa-miR-4477a	14	7
hsa-miR-3942-5p	26	14		hsa-miR-1179	10	6		hsa-miR-135b-3p	14	5
hsa-miR-3115	25	12		hsa-miR-3186-3p	10	4		hsa-miR-6882-3p	14	5
hsa-miR-4712-3p	25	12		hsa-miR-4526	10	4		hsa-miR-3917	14	5
hsa-miR-4512	25	16		hsa-miR-518f-3p	10	5		hsa-miR-6756-5p	14	7
hsa-miR-4463	25	9		hsa-miR-6822-5p	10	6		hsa-miR-3125	14	3
hsa-miR-4721	25	13		hsa-miR-103a-2-5p	10	6		hsa-miR-622	13	6
hsa-miR-6746-3p	25	9		hsa-miR-6785-5p	10	6		hsa-miR-642a-5p	13	5
hsa-miR-4477b	25	7		hsa-miR-7845-5p	10	6		hsa-miR-4738-3p	13	6
hsa-miR-369-5p	25	11		hsa-miR-3159	10	5		hsa-miR-6890-5p	13	7
hsa-miR-6514-3p	25	15		hsa-miR-5680	10	4		hsa-miR-5699-3p	13	7
hsa-miR-6810-5p	25	12		hsa-miR-96-3p	10	4		hsa-miR-6727-5p	13	8
hsa-miR-6781-5p	24	12		hsa-miR-653-3p	10	6		hsa-miR-3682-3p	13	9
hsa-miR-652-5p	24	15		hsa-miR-4695-5p	10	4		hsa-miR-6802-3p	13	8
hsa-miR-548b-3p	24	12		hsa-miR-7106-5p	10	5		hsa-miR-5094	13	8
hsa-miR-6734-3p	24	13		hsa-miR-520e	10	5		hsa-miR-6514-3p	13	6
hsa-miR-6729-3p	24	15		hsa-miR-4729	10	6		hsa-miR-6810-5p	13	6
hsa-miR-1251-5p	24	12		hsa-miR-4795-5p	10	6		hsa-miR-136-5p	13	6
hsa-miR-4754	24	13		hsa-miR-4790-3p	10	5		hsa-miR-4479	13	6
hsa-miR-136-5p	24	12		hsa-miR-548c-5p	9	5		hsa-miR-6730-5p	13	7
hsa-miR-329-3p	24	13		hsa-miR-548o-5p	9	5		hsa-miR-129-1-3p	13	5
hsa-miR-6804-5p	24	13		hsa-miR-548am-5p	9	5		hsa-miR-4482-3p	13	6
hsa-miR-3131	23	13		hsa-miR-548au-5p	9	5		hsa-miR-2276-3p	13	6
hsa-miR-632	23	12		hsa-miR-589-3p	9	5		hsa-miR-7151-3p	13	8
hsa-miR-1910-3p	23	13		hsa-miR-548h-3p	9	6		hsa-miR-548at-3p	13	7
hsa-miR-6816-3p	23	12		hsa-miR-548z	9	6		hsa-miR-95-5p	13	8
hsa-miR-4423-5p	23	14		hsa-miR-345-3p	9	8		hsa-miR-509-5p	13	6
hsa-miR-944	22	10		hsa-miR-3942-5p	9	5		hsa-miR-7850-5p	13	4
hsa-miR-4479	22	10		hsa-miR-6816-3p	9	5		hsa-miR-6777-3p	12	8
hsa-miR-4745-3p	22	15		hsa-miR-4479	9	4		hsa-miR-7110-3p	12	7
hsa-miR-6730-5p	22	13		hsa-miR-6730-5p	9	6		hsa-miR-4687-3p	12	9
hsa-miR-5006-3p	22	11		hsa-miR-129-1-3p	9	5		hsa-miR-4644	12	8
hsa-miR-598-5p	22	17		hsa-miR-4482-3p	9	6		hsa-miR-4712-3p	12	6
hsa-miR-5690	22	11		hsa-miR-7846-3p	9	3		hsa-miR-4754	12	8
hsa-miR-5588-3p	22	10		hsa-miR-4748	9	5		hsa-miR-7846-3p	12	3
hsa-miR-129-1-3p	22	10		hsa-miR-4461	9	5		hsa-miR-328-5p	12	6
hsa-miR-6718-5p	22	6		hsa-miR-3529-5p	9	7		hsa-miR-377-3p	12	7
hsa-miR-502-5p	22	10		hsa-miR-4761-3p	9	4		hsa-miR-4707-5p	12	4
hsa-miR-4482-3p	22	12		hsa-miR-499b-5p	9	5		hsa-miR-4767	12	7
hsa-miR-146a-3p	21	9		hsa-miR-5698	9	3		hsa-miR-548ae-3p	12	5
hsa-miR-5088-5p	21	10		hsa-miR-6860	9	5		hsa-miR-376c-3p	12	5
hsa-miR-2276-3p	21	10		hsa-miR-6748-3p	9	6		hsa-miR-5585-3p	11	7
hsa-miR-6509-3p	21	11		hsa-miR-4749-3p	9	5		hsa-miR-6758-5p	11	5
hsa-miR-4757-5p	21	14		hsa-miR-550a-3p	8	4		hsa-miR-6894-3p	11	8
hsa-miR-450a-1-3p	21	7		hsa-miR-4508	8	5		hsa-miR-3130-5p	11	7
hsa-miR-1179	21	13		hsa-miR-6854-5p	8	6		hsa-miR-6746-3p	11	2
hsa-miR-3186-3p	21	8		hsa-miR-3115	8	5		hsa-miR-5006-3p	11	5
hsa-miR-7846-3p	21	6		hsa-miR-4512	8	7		hsa-miR-598-5p	11	8
hsa-miR-155-3p	21	5		hsa-miR-369-5p	8	5		hsa-miR-5088-5p	11	5
hsa-miR-4654	21	9		hsa-miR-6781-5p	8	4		hsa-miR-4757-5p	11	7
hsa-miR-4786-5p	21	13		hsa-miR-632	8	4		hsa-miR-1179	11	7
hsa-miR-4526	21	10		hsa-miR-1910-3p	8	5		hsa-miR-3186-3p	11	4
hsa-miR-4477a	20	11		hsa-miR-502-5p	8	3		hsa-miR-4526	11	6
hsa-miR-509-3p	20	7		hsa-miR-2276-3p	8	4		hsa-miR-4748	11	6
hsa-miR-1228-5p	20	5		hsa-miR-328-5p	8	5		hsa-miR-4461	11	7
hsa-miR-4748	20	11		hsa-miR-6832-5p	8	5		hsa-miR-6832-5p	11	6
hsa-miR-135b-3p	20	7		hsa-miR-4999-3p	8	6		hsa-miR-410-3p	11	5
hsa-miR-15a-3p	20	11		hsa-miR-655-3p	8	4		hsa-miR-548az-3p	11	6
hsa-miR-4501	20	9		hsa-miR-4674	8	6		hsa-miR-548ak	11	5
hsa-miR-518f-3p	20	10		hsa-miR-6796-5p	8	4		hsa-miR-6506-5p	11	6
hsa-miR-7151-3p	20	12		hsa-miR-4781-5p	8	5		hsa-miR-3617-3p	11	6
hsa-miR-6882-3p	20	10		hsa-miR-491-3p	8	3		hsa-miR-3166	11	7
hsa-miR-3917	20	7		hsa-miR-6755-3p	8	6		hsa-miR-3680-5p	11	6
hsa-miR-328-5p	20	11		hsa-miR-3139	8	6		hsa-miR-4632-3p	11	6
hsa-miR-4461	20	12		hsa-miR-6862-3p	8	4		hsa-miR-6826-3p	10	5
hsa-miR-4435	20	10		hsa-miR-4800-3p	8	5		hsa-miR-5095	10	7
hsa-miR-4653-3p	19	7		hsa-miR-552-5p	8	5		hsa-miR-6729-3p	10	7
hsa-miR-6822-5p	19	12		hsa-miR-6770-5p	8	4		hsa-miR-6804-5p	10	6
hsa-miR-6832-5p	19	11		hsa-miR-4520-2-3p	8	3		hsa-miR-5690	10	5
hsa-miR-6754-3p	19	13		hsa-miR-4682	8	5		hsa-miR-518f-3p	10	5
hsa-miR-1229-5p	19	9		hsa-miR-519d-5p	8	6		hsa-miR-3529-5p	10	6
hsa-miR-3529-5p	19	13		hsa-miR-6846-5p	8	4		hsa-miR-4999-3p	10	5
hsa-miR-6753-3p	19	13		hsa-miR-378h	8	6		hsa-miR-655-3p	10	5
hsa-miR-548at-3p	19	11		hsa-miR-548ap-5p	8	4		hsa-miR-6824-5p	10	6
hsa-miR-103a-2-5p	19	12		hsa-miR-5706	8	6		hsa-miR-6732-5p	10	5
hsa-miR-4999-3p	18	11		hsa-miR-5002-3p	8	2		hsa-miR-4743-3p	10	7
hsa-miR-6785-5p	18	10		hsa-miR-873-5p	7	3		hsa-miR-4753-5p	10	4
hsa-miR-7845-5p	18	13		hsa-miR-6503-3p	7	3		hsa-miR-127-5p	10	5
hsa-miR-6817-3p	18	8		hsa-miR-4772-5p	7	2		hsa-miR-4744	10	4
hsa-miR-4761-3p	18	9		hsa-miR-5091	7	3		hsa-miR-6758-3p	10	7
hsa-miR-6756-5p	18	10		hsa-miR-652-5p	7	5		hsa-miR-7111-5p	10	6
hsa-miR-217	18	9		hsa-miR-548b-3p	7	4		hsa-miR-4433b-5p	10	3
hsa-miR-4427	18	6		hsa-miR-4423-5p	7	5		hsa-miR-4659b-3p	10	6
hsa-miR-6789-3p	18	8		hsa-miR-4745-3p	7	6		hsa-miR-6850-5p	10	5
hsa-miR-377-3p	18	12		hsa-miR-7151-3p	7	4		hsa-miR-34a-3p	10	6
hsa-miR-655-3p	18	9		hsa-miR-6824-5p	7	3		hsa-miR-4474-3p	10	6
hsa-miR-3159	18	10		hsa-miR-6732-5p	7	4		hsa-miR-6807-5p	10	7
hsa-miR-5680	18	8		hsa-miR-6809-5p	7	5		hsa-miR-4758-3p	10	6
hsa-miR-96-3p	18	9		hsa-miR-3120-3p	7	4		hsa-miR-4773	10	4
hsa-miR-6824-5p	17	9		hsa-miR-6728-5p	7	3		hsa-miR-551a	10	5
hsa-miR-6732-5p	17	9		hsa-miR-548h-5p	7	4		hsa-miR-6887-5p	9	5
hsa-miR-1909-5p	17	13		hsa-miR-4800-5p	7	3		hsa-miR-1914-5p	9	6
hsa-miR-4707-5p	17	6		hsa-miR-4755-3p	7	5		hsa-miR-6734-3p	9	6
hsa-miR-410-3p	17	9		hsa-miR-4635	7	4		hsa-miR-4786-5p	9	6
hsa-miR-499b-5p	17	11		hsa-miR-6743-5p	7	4		hsa-miR-6822-5p	9	6
hsa-miR-4767	17	10		hsa-miR-1286	7	3		hsa-miR-103a-2-5p	9	6
hsa-miR-5698	17	9		hsa-miR-877-3p	7	4		hsa-miR-4761-3p	9	5
hsa-miR-4423-3p	17	8		hsa-miR-5006-5p	7	4		hsa-miR-6809-5p	9	7
hsa-miR-548az-3p	17	9		hsa-miR-3620-3p	7	6		hsa-miR-3120-3p	9	7
hsa-miR-6746-5p	17	12		hsa-miR-4431	7	4		hsa-miR-6728-5p	9	5
hsa-miR-548ak	17	11		hsa-miR-4728-5p	7	5		hsa-miR-548h-5p	9	4
hsa-miR-6506-5p	16	9		hsa-miR-4722-5p	7	5		hsa-miR-4800-5p	9	6
hsa-miR-6809-5p	16	12		hsa-miR-518d-3p	7	5		hsa-miR-6833-3p	9	4
hsa-miR-3120-3p	16	11		hsa-miR-3941	7	4		hsa-miR-4662b	9	6
hsa-miR-6728-5p	16	8		hsa-miR-6732-3p	7	4		hsa-miR-18b-5p	9	7
hsa-miR-4674	16	11		hsa-miR-4633-5p	7	5		hsa-miR-4797-3p	9	6
hsa-miR-548h-5p	16	8		hsa-miR-3162-5p	7	5		hsa-miR-4632-5p	9	5
hsa-miR-3617-3p	16	9		hsa-miR-1973	7	3		hsa-miR-548av-5p	9	6
hsa-miR-95-5p	16	11		hsa-miR-3913-3p	7	5		hsa-miR-6791-5p	9	6
hsa-miR-3125	16	4		hsa-miR-4764-5p	7	3		hsa-miR-520d-5p	9	7
hsa-miR-653-3p	16	9		hsa-miR-6883-5p	7	3		hsa-miR-515-3p	9	4
hsa-miR-6796-5p	16	8		hsa-miR-3614-3p	6	6		hsa-miR-6501-3p	9	6
hsa-miR-4781-5p	16	12		hsa-miR-4638-3p	6	4		hsa-miR-7-2-3p	9	5
hsa-miR-4743-3p	16	12		hsa-miR-539-3p	6	4		hsa-miR-3131	8	5
hsa-miR-6766-3p	16	8		hsa-miR-1251-5p	6	4		hsa-miR-4435	8	3
hsa-miR-4800-5p	16	9		hsa-miR-4477a	6	4		hsa-miR-6753-3p	8	5
hsa-miR-491-3p	16	8		hsa-miR-135b-3p	6	2		hsa-miR-6785-5p	8	4
hsa-miR-548ae-3p	16	9		hsa-miR-6882-3p	6	5		hsa-miR-7845-5p	8	7
hsa-miR-6755-3p	15	10		hsa-miR-3917	6	2		hsa-miR-3159	8	5
hsa-miR-3166	15	11		hsa-miR-548at-3p	6	4		hsa-miR-5680	8	4
hsa-miR-3139	15	13		hsa-miR-377-3p	6	5		hsa-miR-96-3p	8	5
hsa-miR-4755-3p	15	12		hsa-miR-410-3p	6	4		hsa-miR-499b-5p	8	6
hsa-miR-4753-5p	15	8		hsa-miR-548az-3p	6	3		hsa-miR-5698	8	6
hsa-miR-4635	15	8		hsa-miR-548ak	6	6		hsa-miR-4674	8	5
hsa-miR-6860	15	8		hsa-miR-4743-3p	6	5		hsa-miR-6796-5p	8	4
hsa-miR-4695-5p	15	7		hsa-miR-363-5p	6	4		hsa-miR-4781-5p	8	7
hsa-miR-7106-5p	15	8		hsa-miR-5703	6	3		hsa-miR-491-3p	8	5
hsa-miR-376c-3p	15	7		hsa-miR-219b-3p	6	2		hsa-miR-4755-3p	8	7
hsa-miR-3680-5p	15	9		hsa-miR-3200-5p	6	3		hsa-miR-4635	8	4
hsa-miR-127-5p	15	9		hsa-miR-6820-3p	6	5		hsa-miR-363-5p	8	5
hsa-miR-6834-5p	15	8		hsa-miR-548t-5p	6	3		hsa-miR-6875-3p	8	5
hsa-miR-4744	15	7		hsa-miR-506-3p	6	3		hsa-miR-513c-5p	8	3
hsa-miR-6833-3p	14	7		hsa-miR-4676-5p	6	4		hsa-miR-2467-5p	8	5
hsa-miR-4662b	14	10		hsa-miR-499b-3p	6	4		hsa-miR-19b-1-5p	8	4
hsa-miR-6743-5p	14	10		hsa-miR-6886-3p	6	4		hsa-miR-5089-3p	8	6
hsa-miR-6862-3p	14	8		hsa-miR-3184-5p	6	4		hsa-miR-3140-5p	8	6
hsa-miR-6758-3p	14	10		hsa-miR-411-3p	6	4		hsa-miR-4648	8	5
hsa-miR-363-5p	14	9		hsa-miR-4723-3p	6	3		hsa-miR-4524a-3p	8	4
hsa-miR-18b-5p	14	11		hsa-miR-4536-3p	6	4		hsa-miR-1249-5p	8	3
hsa-miR-7111-5p	14	8		hsa-miR-4695-3p	6	5		hsa-miR-4425	8	4
hsa-miR-4800-3p	14	10		hsa-miR-4799-5p	6	4		hsa-miR-6505-3p	8	5
hsa-miR-4797-3p	14	9		hsa-miR-6810-3p	6	4		hsa-miR-372-3p	7	6
hsa-miR-4433b-5p	14	6		hsa-miR-6865-3p	6	4		hsa-miR-663a	7	4
hsa-miR-1286	14	7		hsa-miR-6827-3p	6	5		hsa-miR-525-3p	7	3
hsa-miR-4632-5p	14	7		hsa-miR-4714-5p	6	5		hsa-miR-3648	7	3
hsa-miR-877-3p	14	9		hsa-miR-6867-5p	6	2		hsa-miR-6509-3p	7	5
hsa-miR-5006-5p	14	9		hsa-miR-6847-3p	6	4		hsa-miR-6754-3p	7	5
hsa-miR-548av-5p	14	10		hsa-miR-4720-5p	6	3		hsa-miR-6817-3p	7	3
hsa-miR-3620-3p	14	11		hsa-miR-892a	6	4		hsa-miR-4427	7	2
hsa-miR-6788-3p	14	2		hsa-miR-6730-3p	6	4		hsa-miR-6755-3p	7	4
hsa-miR-509-5p	13	6		hsa-miR-7854-3p	5	2		hsa-miR-3139	7	7
hsa-miR-6791-5p	13	9		hsa-miR-1249-3p	5	3		hsa-miR-6743-5p	7	6
hsa-miR-6875-3p	13	10		hsa-miR-7151-5p	5	4		hsa-miR-1286	7	4
hsa-miR-520d-5p	13	10		hsa-miR-6751-3p	5	4		hsa-miR-877-3p	7	5
hsa-miR-4659b-3p	13	9		hsa-miR-3150b-3p	5	4		hsa-miR-5006-5p	7	5
hsa-miR-6850-5p	13	8		hsa-miR-4721	5	5		hsa-miR-3620-3p	7	5
hsa-miR-34a-3p	13	9		hsa-miR-4707-5p	5	2		hsa-miR-5703	7	3
hsa-miR-5703	13	6		hsa-miR-4767	5	3		hsa-miR-219b-3p	7	5
hsa-miR-7850-5p	13	4		hsa-miR-6506-5p	5	3		hsa-miR-3200-5p	7	3
hsa-miR-219b-3p	13	7		hsa-miR-3617-3p	5	3		hsa-miR-6820-3p	7	4
hsa-miR-552-5p	13	9		hsa-miR-4753-5p	5	4		hsa-miR-8485	7	4
hsa-miR-3200-5p	13	6		hsa-miR-127-5p	5	4		hsa-miR-4690-5p	7	4
hsa-miR-6820-3p	13	9		hsa-miR-4744	5	3		hsa-miR-6508-5p	7	3
hsa-miR-515-3p	13	7		hsa-miR-6833-3p	5	3		hsa-miR-412-5p	7	2
hsa-miR-520e	13	7		hsa-miR-4662b	5	4		hsa-miR-4701-5p	7	5
hsa-miR-4431	12	8		hsa-miR-18b-5p	5	4		hsa-miR-4692	7	6
hsa-miR-4474-3p	12	8		hsa-miR-4797-3p	5	3		hsa-miR-6836-3p	7	5
hsa-miR-8485	12	8		hsa-miR-4632-5p	5	2		hsa-miR-4753-3p	7	5
hsa-miR-6770-5p	12	8		hsa-miR-548av-5p	5	4		hsa-miR-4669	7	4
hsa-miR-4728-5p	12	9		hsa-miR-6875-3p	5	5		hsa-miR-6878-5p	7	5
hsa-miR-4690-5p	12	7		hsa-miR-8485	5	4		hsa-miR-548at-5p	7	5
hsa-miR-6807-5p	12	9		hsa-miR-4690-5p	5	3		hsa-miR-874-5p	7	3
hsa-miR-4520-2-3p	12	5		hsa-miR-6508-5p	5	3		hsa-miR-6797-5p	7	4
hsa-miR-6508-5p	12	6		hsa-miR-412-5p	5	3		hsa-miR-133a-3p	7	2
hsa-miR-4632-3p	12	7		hsa-miR-4701-5p	5	4		hsa-miR-5581-3p	7	4
hsa-miR-4682	12	8		hsa-miR-1295a	5	4		hsa-miR-4797-5p	7	4
hsa-miR-4729	12	8		hsa-miR-206	5	2		hsa-miR-4646-5p	7	4
hsa-miR-412-5p	12	5		hsa-miR-6757-3p	5	4		hsa-miR-1185-1-3p	7	5
hsa-miR-548t-5p	12	8		hsa-miR-3191-5p	5	3		hsa-miR-7844-5p	7	4
hsa-miR-4701-5p	12	9		hsa-miR-544b	5	2		hsa-miR-4672	7	6
hsa-miR-6501-3p	12	9		hsa-miR-548as-5p	5	3		hsa-miR-4790-5p	7	5
hsa-miR-4722-5p	12	9		hsa-miR-6799-5p	5	3		hsa-miR-3161	7	5
hsa-miR-518d-3p	12	7		hsa-miR-1238-3p	5	2		hsa-miR-6791-3p	7	3
hsa-miR-4795-5p	12	8		hsa-miR-6759-5p	5	3		hsa-miR-517-5p	6	3
hsa-miR-3941	12	6		hsa-miR-587	5	3		hsa-miR-524-3p	6	5
hsa-miR-4692	11	8		hsa-miR-7703	5	4		hsa-miR-146a-3p	6	3
hsa-miR-6732-3p	11	7		hsa-miR-6819-3p	5	3		hsa-miR-4654	6	5
hsa-miR-506-3p	11	7		hsa-miR-6801-3p	5	4		hsa-miR-6746-5p	6	4
hsa-miR-1295a	11	9		hsa-miR-3915	5	3		hsa-miR-653-3p	6	3
hsa-miR-4676-5p	11	8		hsa-miR-1260a	5	4		hsa-miR-6860	6	3
hsa-miR-519d-5p	11	9		hsa-miR-6892-5p	5	2		hsa-miR-6862-3p	6	4
hsa-miR-6748-3p	11	8		hsa-miR-1178-3p	5	3		hsa-miR-4800-3p	6	5
hsa-miR-4758-3p	11	7		hsa-miR-4698	5	4		hsa-miR-548t-5p	6	5
hsa-miR-4633-5p	11	8		hsa-miR-371a-5p	5	3		hsa-miR-1295a	6	5
hsa-miR-6836-3p	11	8		hsa-miR-6888-3p	5	3		hsa-miR-206	6	3
hsa-miR-4753-3p	11	7		hsa-miR-4675	5	2		hsa-miR-6757-3p	6	5
hsa-miR-499b-3p	11	8		hsa-miR-6802-5p	5	3		hsa-miR-6838-3p	6	5
hsa-miR-206	11	5		hsa-miR-548aw	5	3		hsa-miR-6874-5p	6	5
hsa-miR-513c-5p	11	6		hsa-miR-4520-3p	5	2		hsa-miR-6819-5p	6	4
hsa-miR-6886-3p	11	8		hsa-miR-449b-5p	5	3		hsa-miR-3660	6	3
hsa-miR-3184-5p	11	8		hsa-miR-3607-5p	5	1		hsa-miR-4522	6	3
hsa-miR-2467-5p	11	7		hsa-miR-6742-3p	5	3		hsa-miR-4440	6	4
hsa-miR-19b-1-5p	11	6		hsa-miR-526b-3p	5	4		hsa-miR-6500-3p	6	4
hsa-miR-6757-3p	11	9		hsa-miR-6125	5	4		hsa-miR-1185-5p	6	4
hsa-miR-4790-3p	11	6		hsa-miR-3910	5	3		hsa-miR-7111-3p	6	5
hsa-miR-411-3p	10	7		hsa-miR-6752-5p	5	1		hsa-miR-3942-3p	6	3
hsa-miR-5089-3p	10	8		hsa-miR-371b-5p	4	2		hsa-miR-4766-3p	6	5
hsa-miR-4723-3p	10	6		hsa-miR-4473	4	4		hsa-miR-203a-5p	6	5
hsa-miR-6838-3p	10	8		hsa-miR-653-5p	4	2		hsa-miR-5587-3p	6	5
hsa-miR-4669	10	6		hsa-miR-944	4	2		hsa-miR-214-5p	6	3
hsa-miR-6846-5p	10	6		hsa-miR-5588-3p	4	3		hsa-miR-548an	6	4
hsa-miR-3191-5p	10	7		hsa-miR-15a-3p	4	3		hsa-miR-4482-5p	6	2
hsa-miR-6874-5p	10	9		hsa-miR-6756-5p	4	3		hsa-miR-1237-3p	6	2
hsa-miR-4536-3p	10	8		hsa-miR-548ae-3p	4	4		hsa-miR-873-3p	6	2
hsa-miR-4773	10	4		hsa-miR-3166	4	4		hsa-miR-6782-3p	6	4
hsa-miR-544b	10	4		hsa-miR-3680-5p	4	3		hsa-miR-154-5p	6	2
hsa-miR-6819-5p	10	8		hsa-miR-6758-3p	4	3		hsa-miR-6738-3p	6	4
hsa-miR-3140-5p	10	8		hsa-miR-7111-5p	4	2		hsa-miR-4524a-5p	6	3
hsa-miR-6878-5p	10	8		hsa-miR-4433b-5p	4	3		hsa-miR-6836-5p	6	3
hsa-miR-378h	10	8		hsa-miR-6791-5p	4	3		hsa-miR-1185-2-3p	6	4
hsa-miR-3162-5p	10	8		hsa-miR-520d-5p	4	3		hsa-miR-3920	6	5
hsa-miR-551a	10	5		hsa-miR-515-3p	4	3		hsa-miR-7974	6	3
hsa-miR-3660	10	6		hsa-miR-4692	4	2		hsa-miR-2116-5p	6	3
hsa-miR-548at-5p	10	7		hsa-miR-6836-3p	4	3		hsa-miR-4463	5	5
hsa-miR-548ap-5p	10	6		hsa-miR-4753-3p	4	2		hsa-miR-6789-3p	5	3
hsa-miR-4648	10	7		hsa-miR-6838-3p	4	3		hsa-miR-1909-5p	5	5
hsa-miR-7-2-3p	10	6		hsa-miR-6874-5p	4	4		hsa-miR-6766-3p	5	3
hsa-miR-1973	10	4		hsa-miR-6819-5p	4	4		hsa-miR-4695-5p	5	3
hsa-miR-4522	9	4		hsa-miR-3660	4	3		hsa-miR-7106-5p	5	3
hsa-miR-548as-5p	9	5		hsa-miR-3180-5p	4	3		hsa-miR-552-5p	5	4
hsa-miR-4440	9	7		hsa-miR-6826-5p	4	4		hsa-miR-4431	5	4
hsa-miR-6500-3p	9	7		hsa-miR-6886-5p	4	3		hsa-miR-4728-5p	5	4
hsa-miR-1185-5p	9	6		hsa-miR-758-3p	4	3		hsa-miR-4722-5p	5	4
hsa-miR-3180-5p	9	6		hsa-miR-6780a-3p	4	3		hsa-miR-518d-3p	5	2
hsa-miR-6799-5p	9	5		hsa-miR-3692-3p	4	3		hsa-miR-3941	5	2
hsa-miR-6826-5p	9	9		hsa-miR-138-5p	4	3		hsa-miR-506-3p	5	4
hsa-miR-874-5p	9	5		hsa-miR-485-3p	4	3		hsa-miR-4676-5p	5	4
hsa-miR-1238-3p	9	4		hsa-miR-4734	4	3		hsa-miR-499b-3p	5	4
hsa-miR-6797-5p	9	6		hsa-miR-1256	4	4		hsa-miR-6886-3p	5	4
hsa-miR-6759-5p	9	6		hsa-miR-1293	4	4		hsa-miR-3184-5p	5	4
hsa-miR-4524a-3p	9	5		hsa-miR-188-3p	4	3		hsa-miR-3191-5p	5	4
hsa-miR-1249-5p	9	4		hsa-miR-1271-3p	4	3		hsa-miR-544b	5	2
hsa-miR-7111-3p	9	8		hsa-miR-6854-3p	4	2		hsa-miR-3180-5p	5	3
hsa-miR-3913-3p	9	7		hsa-miR-3686	4	2		hsa-miR-6826-5p	5	5
hsa-miR-133a-3p	9	4		hsa-miR-6778-5p	4	3		hsa-miR-6886-5p	5	3
hsa-miR-587	9	5		hsa-miR-1910-5p	4	3		hsa-miR-758-3p	5	2
hsa-miR-6886-5p	9	6		hsa-miR-4651	4	4		hsa-miR-4422	5	4
hsa-miR-7703	9	7		hsa-miR-548j-3p	4	1		hsa-miR-6814-3p	5	3
hsa-miR-6819-3p	9	5		hsa-miR-4737	4	3		hsa-miR-5008-5p	5	2
hsa-miR-3942-3p	9	5		hsa-miR-4478	4	3		hsa-miR-6891-5p	5	2
hsa-miR-4749-3p	9	5		hsa-miR-1296-3p	4	2		hsa-miR-6756-3p	5	3
hsa-miR-4695-3p	9	8		hsa-miR-6780b-5p	4	2		hsa-miR-4725-5p	5	3
hsa-miR-4799-5p	9	5		hsa-miR-6773-3p	4	3		hsa-miR-1322	5	3
hsa-miR-6801-3p	9	7		hsa-miR-215-3p	4	3		hsa-miR-3187-5p	5	4
hsa-miR-3915	9	5		hsa-miR-548ba	4	2		hsa-miR-4646-3p	5	3
hsa-miR-5581-3p	9	6		hsa-miR-4784	4	3		hsa-miR-6871-5p	5	3
hsa-miR-6810-3p	9	5		hsa-miR-6849-3p	4	3		hsa-miR-3911	5	4
hsa-miR-1260a	9	6		hsa-miR-6804-3p	4	3		hsa-miR-3145-5p	5	3
hsa-miR-5706	9	7		hsa-miR-4642	4	3		hsa-miR-323a-5p	5	3
hsa-miR-6892-5p	9	4		hsa-miR-3158-5p	4	2		hsa-miR-6887-3p	5	3
hsa-miR-758-3p	9	5		hsa-miR-4747-3p	4	3		hsa-miR-6749-5p	5	3
hsa-miR-6780a-3p	8	6		hsa-miR-6786-5p	4	2		hsa-miR-4785	5	3
hsa-miR-1178-3p	8	5		hsa-miR-4689	4	3		hsa-miR-3672	5	4
hsa-miR-4698	8	6		hsa-miR-4751	4	2		hsa-miR-6737-3p	5	4
hsa-miR-3692-3p	8	6		hsa-miR-6888-5p	4	3		hsa-miR-1537-5p	5	3
hsa-miR-4766-3p	8	7		hsa-miR-4712-5p	4	3		hsa-miR-520g-5p	4	3
hsa-miR-4422	8	6		hsa-miR-4523	4	2		hsa-miR-1229-5p	4	3
hsa-miR-6814-3p	8	5		hsa-miR-5693	4	3		hsa-miR-6834-5p	4	2
hsa-miR-138-5p	8	6		hsa-miR-4726-3p	4	2		hsa-miR-6770-5p	4	4
hsa-miR-203a-5p	8	7		hsa-miR-4673	4	4		hsa-miR-4520-2-3p	4	2
hsa-miR-5587-3p	8	6		hsa-miR-6776-3p	4	2		hsa-miR-4682	4	3
hsa-miR-4797-5p	8	5		hsa-miR-503-3p	4	2		hsa-miR-6732-3p	4	3
hsa-miR-5008-5p	8	4		hsa-miR-6850-3p	4	2		hsa-miR-4633-5p	4	3
hsa-miR-214-5p	8	5		hsa-miR-126-5p	3	2		hsa-miR-411-3p	4	3
hsa-miR-4646-5p	8	5		hsa-miR-95-5p	3	3		hsa-miR-4723-3p	4	3
hsa-miR-4425	8	4		hsa-miR-376c-3p	3	2		hsa-miR-4536-3p	4	4
hsa-miR-6865-3p	8	6		hsa-miR-4659b-3p	3	3		hsa-miR-548as-5p	4	2
hsa-miR-6827-3p	8	7		hsa-miR-6850-5p	3	3		hsa-miR-6799-5p	4	2
hsa-miR-548an	8	6		hsa-miR-34a-3p	3	3		hsa-miR-1238-3p	4	2
hsa-miR-485-3p	8	7		hsa-miR-6501-3p	3	3		hsa-miR-6759-5p	4	3
hsa-miR-4734	8	7		hsa-miR-513c-5p	3	3		hsa-miR-587	4	2
hsa-miR-4714-5p	8	7		hsa-miR-2467-5p	3	2		hsa-miR-7703	4	3
hsa-miR-6867-5p	8	4		hsa-miR-19b-1-5p	3	2		hsa-miR-6819-3p	4	2
hsa-miR-6847-3p	8	6		hsa-miR-4669	3	2		hsa-miR-6801-3p	4	3
hsa-miR-1256	8	7		hsa-miR-6878-5p	3	3		hsa-miR-3915	4	2
hsa-miR-1293	8	8		hsa-miR-548at-5p	3	2		hsa-miR-1260a	4	2
hsa-miR-188-3p	8	6		hsa-miR-4522	3	1		hsa-miR-6892-5p	4	2
hsa-miR-6891-5p	8	5		hsa-miR-4440	3	3		hsa-miR-6780a-3p	4	3
hsa-miR-371a-5p	8	6		hsa-miR-6500-3p	3	3		hsa-miR-3692-3p	4	3
hsa-miR-4482-5p	8	4		hsa-miR-1185-5p	3	2		hsa-miR-138-5p	4	3
hsa-miR-1237-3p	8	3		hsa-miR-7111-3p	3	3		hsa-miR-485-3p	4	4
hsa-miR-6505-3p	8	5		hsa-miR-3942-3p	3	2		hsa-miR-4734	4	4
hsa-miR-1185-1-3p	8	6		hsa-miR-4422	3	2		hsa-miR-1256	4	3
hsa-miR-6756-3p	8	6		hsa-miR-6814-3p	3	2		hsa-miR-1293	4	4
hsa-miR-6888-3p	8	5		hsa-miR-5008-5p	3	2		hsa-miR-188-3p	4	3
hsa-miR-4725-5p	8	5		hsa-miR-6891-5p	3	3		hsa-miR-1271-3p	4	2
hsa-miR-4675	8	4		hsa-miR-6756-3p	3	3		hsa-miR-3652	4	2
hsa-miR-6802-5p	8	6		hsa-miR-4725-5p	3	2		hsa-miR-6792-3p	4	4
hsa-miR-1271-3p	8	5		hsa-miR-1322	3	3		hsa-miR-6743-3p	4	3
hsa-miR-5002-3p	8	2		hsa-miR-3187-5p	3	2		hsa-miR-7113-3p	4	3
hsa-miR-7844-5p	8	5		hsa-miR-3652	3	3		hsa-miR-3619-5p	4	4
hsa-miR-1322	8	6		hsa-miR-6792-3p	3	2		hsa-miR-6515-3p	4	3
hsa-miR-3187-5p	8	6		hsa-miR-6743-3p	3	2		hsa-miR-1236-5p	4	3
hsa-miR-873-3p	8	3		hsa-miR-7113-3p	3	2		hsa-miR-548aj-5p	4	4
hsa-miR-4646-3p	7	5		hsa-miR-3619-5p	3	1		hsa-miR-6833-5p	4	4
hsa-miR-6782-3p	7	5		hsa-miR-6515-3p	3	2		hsa-miR-4633-3p	4	3
hsa-miR-6871-5p	7	5		hsa-miR-1236-5p	3	2		hsa-miR-6749-3p	4	3
hsa-miR-4672	7	6		hsa-miR-6856-3p	3	3		hsa-miR-4788	4	3
hsa-miR-6854-3p	7	5		hsa-miR-4442	3	3		hsa-miR-3678-5p	4	2
hsa-miR-3686	7	5		hsa-miR-548m	3	2		hsa-miR-3155a	4	4
hsa-miR-4720-5p	7	4		hsa-miR-4687-5p	3	3		hsa-miR-7851-3p	4	3
hsa-miR-154-5p	7	3		hsa-miR-4671-3p	3	1		hsa-miR-216b-5p	4	4
hsa-miR-548aw	7	5		hsa-miR-198	3	2		hsa-miR-6879-3p	4	2
hsa-miR-4520-3p	7	4		hsa-miR-202-5p	3	2		hsa-miR-214-3p	4	4
hsa-miR-4790-5p	7	5		hsa-miR-1302	3	3		hsa-miR-4505	4	2
hsa-miR-6778-5p	7	5		hsa-miR-6769b-3p	3	3		hsa-miR-4705	4	4
hsa-miR-3652	7	5		hsa-miR-6812-3p	3	2		hsa-miR-6829-5p	4	3
hsa-miR-6738-3p	7	5		hsa-miR-4719	3	1		hsa-miR-301b-5p	4	4
hsa-miR-4524a-5p	7	4		hsa-miR-4662a-3p	3	1		hsa-miR-6737-5p	4	2
hsa-miR-449b-5p	7	5		hsa-miR-4446-5p	3	2		hsa-miR-3928-5p	4	3
hsa-miR-1910-5p	7	5		hsa-miR-520b	3	3		hsa-miR-380-5p	4	3
hsa-miR-6836-5p	7	4		hsa-miR-4667-3p	3	2		hsa-miR-6878-3p	4	2
hsa-miR-3911	7	6		hsa-miR-6873-5p	3	3		hsa-miR-4487	4	1
hsa-miR-3607-5p	7	3		hsa-miR-6715b-5p	3	2		hsa-miR-3175	4	2
hsa-miR-3161	7	5		hsa-miR-4492	3	3		hsa-miR-7848-3p	4	2
hsa-miR-4651	7	6		hsa-miR-346	3	3		hsa-miR-6885-5p	4	2
hsa-miR-6792-3p	7	6		hsa-miR-516a-3p	3	2		hsa-miR-4691-3p	4	3
hsa-miR-548j-3p	7	3		hsa-miR-516b-3p	3	2		hsa-miR-4448	4	3
hsa-miR-892a	7	5		hsa-miR-585-3p	3	1		hsa-miR-4792	4	3
hsa-miR-6743-3p	7	5		hsa-miR-658	3	3		hsa-miR-6750-3p	4	2
hsa-miR-7113-3p	7	5		hsa-miR-549a	3	2		hsa-miR-431-3p	4	3
hsa-miR-3145-5p	7	5		hsa-miR-512-5p	3	2		hsa-miR-7109-3p	4	4
hsa-miR-1185-2-3p	7	5		hsa-miR-1252-5p	3	1		hsa-miR-4774-5p	4	2
hsa-miR-3619-5p	7	5		hsa-miR-6851-3p	3	3		hsa-miR-612	3	2
hsa-miR-6730-3p	7	5		hsa-miR-518a-5p	3	3		hsa-miR-4501	3	3
hsa-miR-6515-3p	7	5		hsa-miR-6753-5p	3	2		hsa-miR-520e	3	2
hsa-miR-4764-5p	7	3		hsa-miR-3662	3	2		hsa-miR-519d-5p	3	3
hsa-miR-4737	7	5		hsa-miR-3141	3	3		hsa-miR-3162-5p	3	3
hsa-miR-4478	7	5		hsa-miR-6772-3p	3	2		hsa-miR-1973	3	1
hsa-miR-1236-5p	7	5		hsa-miR-6503-5p	2	2		hsa-miR-4695-3p	3	3
hsa-miR-6742-3p	7	5		hsa-miR-4772-3p	2	2		hsa-miR-4799-5p	3	1
hsa-miR-6883-5p	7	3		hsa-miR-34c-5p	2	2		hsa-miR-6810-3p	3	1
hsa-miR-1296-3p	7	4		hsa-miR-1250-5p	2	2		hsa-miR-1178-3p	3	2
hsa-miR-6791-3p	7	3		hsa-miR-6502-5p	2	2		hsa-miR-4698	3	2
hsa-miR-323a-5p	6	4		hsa-miR-4477b	2	1		hsa-miR-371a-5p	3	3
hsa-miR-6856-3p	6	5		hsa-miR-450a-1-3p	2	1		hsa-miR-6888-3p	3	2
hsa-miR-6780b-5p	6	4		hsa-miR-509-3p	2	2		hsa-miR-4675	3	2
hsa-miR-6773-3p	6	5		hsa-miR-3125	2	1		hsa-miR-6802-5p	3	3
hsa-miR-3920	6	5		hsa-miR-4474-3p	2	2		hsa-miR-6854-3p	3	3
hsa-miR-6887-3p	6	4		hsa-miR-6807-5p	2	2		hsa-miR-3686	3	3
hsa-miR-548aj-5p	6	6		hsa-miR-5089-3p	2	2		hsa-miR-6778-5p	3	2
hsa-miR-6833-5p	6	6		hsa-miR-3140-5p	2	2		hsa-miR-1910-5p	3	2
hsa-miR-6749-5p	6	4		hsa-miR-4648	2	2		hsa-miR-4651	3	2
hsa-miR-4633-3p	6	5		hsa-miR-874-5p	2	2		hsa-miR-548j-3p	3	2
hsa-miR-6749-3p	6	5		hsa-miR-6797-5p	2	2		hsa-miR-4737	3	2
hsa-miR-4788	6	5		hsa-miR-133a-3p	2	2		hsa-miR-4478	3	2
hsa-miR-4785	6	4		hsa-miR-5581-3p	2	2		hsa-miR-1296-3p	3	2
hsa-miR-3672	6	5		hsa-miR-4766-3p	2	2		hsa-miR-6856-3p	3	2
hsa-miR-3678-5p	6	4		hsa-miR-203a-5p	2	2		hsa-miR-4442	3	2
hsa-miR-4442	6	5		hsa-miR-5587-3p	2	1		hsa-miR-548m	3	2
hsa-miR-3155a	6	6		hsa-miR-214-5p	2	2		hsa-miR-4687-5p	3	2
hsa-miR-7851-3p	6	5		hsa-miR-548an	2	2		hsa-miR-4671-3p	3	2
hsa-miR-548m	6	4		hsa-miR-4482-5p	2	2		hsa-miR-198	3	2
hsa-miR-216b-5p	6	6		hsa-miR-1237-3p	2	1		hsa-miR-6793-3p	3	3
hsa-miR-4687-5p	6	5		hsa-miR-873-3p	2	1		hsa-miR-10b-3p	3	3
hsa-miR-6879-3p	6	4		hsa-miR-4646-3p	2	2		hsa-miR-106a-3p	3	2
hsa-miR-215-3p	6	4		hsa-miR-6871-5p	2	2		hsa-miR-3194-5p	3	3
hsa-miR-7974	6	3		hsa-miR-3911	2	2		hsa-miR-4699-3p	3	3
hsa-miR-526b-3p	6	5		hsa-miR-3145-5p	2	2		hsa-miR-4664-5p	3	3
hsa-miR-214-3p	6	6		hsa-miR-548aj-5p	2	2		hsa-miR-374c-3p	3	3
hsa-miR-4671-3p	6	3		hsa-miR-6833-5p	2	2		hsa-miR-6764-3p	3	2
hsa-miR-548ba	6	4		hsa-miR-4633-3p	2	2		hsa-miR-6715a-3p	3	3
hsa-miR-198	6	4		hsa-miR-6749-3p	2	2		hsa-miR-548aq-5p	3	3
hsa-miR-2116-5p	6	3		hsa-miR-4788	2	2		hsa-miR-6823-5p	3	3
hsa-miR-4784	6	4		hsa-miR-3678-5p	2	2		hsa-miR-6885-3p	3	3
hsa-miR-4505	5	3		hsa-miR-3155a	2	2		hsa-miR-3685	3	3
hsa-miR-202-5p	5	4		hsa-miR-7851-3p	2	2		hsa-miR-548y	3	2
hsa-miR-4705	5	5		hsa-miR-216b-5p	2	2		hsa-miR-6132	3	2
hsa-miR-1302	5	5		hsa-miR-6879-3p	2	2		hsa-miR-3145-3p	3	3
hsa-miR-6849-3p	5	4		hsa-miR-214-3p	2	2		hsa-miR-4730	3	1
hsa-miR-6769b-3p	5	5		hsa-miR-6793-3p	2	2		hsa-miR-1343-5p	3	2
hsa-miR-6829-5p	5	4		hsa-miR-10b-3p	2	2		hsa-miR-3659	3	2
hsa-miR-301b-5p	5	5		hsa-miR-106a-3p	2	2		hsa-miR-4727-5p	3	2
hsa-miR-6793-3p	5	5		hsa-miR-3194-5p	2	1		hsa-miR-4437	3	1
hsa-miR-6812-3p	5	4		hsa-miR-4699-3p	2	2		hsa-miR-4496	3	1
hsa-miR-10b-3p	5	5		hsa-miR-4664-5p	2	1		hsa-miR-6787-5p	3	1
hsa-miR-6737-3p	5	4		hsa-miR-374c-3p	2	2		hsa-miR-1537-3p	3	2
hsa-miR-4719	5	3		hsa-miR-6764-3p	2	2		hsa-miR-508-5p	3	2
hsa-miR-4662a-3p	5	3		hsa-miR-1224-5p	2	1		hsa-miR-6774-3p	3	2
hsa-miR-106a-3p	5	4		hsa-miR-4655-5p	2	1		hsa-miR-7155-5p	3	3
hsa-miR-6804-3p	5	4		hsa-miR-5000-5p	2	2		hsa-miR-4670-3p	3	2
hsa-miR-6737-5p	5	3		hsa-miR-6739-3p	2	1		hsa-miR-1228-3p	3	3
hsa-miR-3194-5p	5	4		hsa-miR-610	2	1		hsa-miR-5004-5p	3	3
hsa-miR-4699-3p	5	5		hsa-miR-539-5p	2	1		hsa-miR-4752	3	2
hsa-miR-1537-5p	5	3		hsa-miR-639	2	1		hsa-miR-1298-5p	3	2
hsa-miR-4642	5	4		hsa-miR-6788-5p	2	1		hsa-miR-5586-5p	3	2
hsa-miR-3158-5p	5	3		hsa-miR-588	2	1		hsa-miR-3657	3	3
hsa-miR-4446-5p	5	3		hsa-miR-2276-5p	2	2		hsa-miR-4777-5p	3	2
hsa-miR-520b	5	5		hsa-miR-578	2	1		hsa-miR-6510-5p	3	2
hsa-miR-4667-3p	5	4		hsa-miR-3960	2	1		hsa-miR-4776-5p	3	2
hsa-miR-4664-5p	5	4		hsa-miR-584-3p	2	2		hsa-miR-489-3p	3	1
hsa-miR-6873-5p	5	5		hsa-miR-642b-5p	2	1		hsa-miR-935	3	1
hsa-miR-4747-3p	5	4		hsa-miR-4306	2	1		hsa-miR-6783-5p	3	2
hsa-miR-6786-5p	5	3		hsa-miR-7156-5p	2	2		hsa-miR-370-5p	3	1
hsa-miR-4689	5	4		hsa-miR-3925-3p	2	2		hsa-miR-4729	2	2
hsa-miR-374c-3p	5	5		hsa-miR-1233-5p	2	2		hsa-miR-4795-5p	2	2
hsa-miR-6764-3p	5	4		hsa-miR-4700-3p	2	2		hsa-miR-6748-3p	2	2
hsa-miR-4751	5	3		hsa-miR-6858-3p	2	2		hsa-miR-6846-5p	2	2
hsa-miR-3928-5p	5	4		hsa-miR-129-2-3p	2	1		hsa-miR-378h	2	2
hsa-miR-6125	5	4		hsa-miR-6856-5p	2	2		hsa-miR-548ap-5p	2	2
hsa-miR-3910	5	3		hsa-miR-5100	2	2		hsa-miR-3913-3p	2	2
hsa-miR-6715b-5p	5	4		hsa-miR-299-3p	2	2		hsa-miR-6865-3p	2	2
hsa-miR-4492	5	4		hsa-miR-192-3p	2	1		hsa-miR-6827-3p	2	2
hsa-miR-6752-5p	5	1		hsa-miR-5190	2	1		hsa-miR-4714-5p	2	2
hsa-miR-6715a-3p	4	4		hsa-miR-7114-3p	2	2		hsa-miR-6867-5p	2	2
hsa-miR-548aq-5p	4	4		hsa-miR-92a-2-5p	2	1		hsa-miR-6847-3p	2	2
hsa-miR-6823-5p	4	4		hsa-miR-3160-5p	2	2		hsa-miR-548aw	2	2
hsa-miR-6885-3p	4	4		hsa-miR-6871-3p	2	2		hsa-miR-4520-3p	2	2
hsa-miR-380-5p	4	3		hsa-miR-329-5p	2	2		hsa-miR-449b-5p	2	2
hsa-miR-346	4	4		hsa-miR-6879-5p	2	1		hsa-miR-3607-5p	2	2
hsa-miR-516a-3p	4	3		hsa-miR-4716-5p	2	1		hsa-miR-6742-3p	2	2
hsa-miR-516b-3p	4	3		hsa-miR-6876-3p	2	2		hsa-miR-6780b-5p	2	2
hsa-miR-3685	4	4		hsa-miR-6857-5p	2	2		hsa-miR-6773-3p	2	2
hsa-miR-6878-3p	4	2		hsa-miR-6761-3p	2	1		hsa-miR-215-3p	2	1
hsa-miR-4487	4	1		hsa-miR-100-3p	2	2		hsa-miR-548ba	2	2
hsa-miR-3175	4	2		hsa-miR-6506-3p	2	2		hsa-miR-4784	2	1
hsa-miR-7848-3p	4	2		hsa-miR-124-3p	2	2		hsa-miR-202-5p	2	2
hsa-miR-6885-5p	4	2		hsa-miR-5047	2	1		hsa-miR-1302	2	2
hsa-miR-548y	4	3		hsa-miR-6794-3p	2	2		hsa-miR-6769b-3p	2	2
hsa-miR-6132	4	3		hsa-miR-527	2	2		hsa-miR-6812-3p	2	2
hsa-miR-4691-3p	4	3		hsa-miR-6769a-3p	2	1		hsa-miR-4719	2	2
hsa-miR-1224-5p	4	3		hsa-miR-3150a-3p	2	2		hsa-miR-4662a-3p	2	2
hsa-miR-3145-3p	4	4		hsa-miR-19a-5p	2	1		hsa-miR-4446-5p	2	1
hsa-miR-4655-5p	4	3		hsa-miR-6824-3p	2	1		hsa-miR-520b	2	2
hsa-miR-4730	4	2		hsa-miR-7152-5p	2	1		hsa-miR-4667-3p	2	2
hsa-miR-4448	4	3		hsa-miR-4645-3p	1	1		hsa-miR-6873-5p	2	2
hsa-miR-1343-5p	4	3		hsa-miR-6718-5p	1	1		hsa-miR-6715b-5p	2	2
hsa-miR-585-3p	4	2		hsa-miR-155-3p	1	1		hsa-miR-4492	2	1
hsa-miR-5000-5p	4	4		hsa-miR-4653-3p	1	1		hsa-miR-1224-5p	2	2
hsa-miR-6888-5p	4	3		hsa-miR-217	1	1		hsa-miR-4655-5p	2	2
hsa-miR-4712-5p	4	3		hsa-miR-4423-3p	1	1		hsa-miR-5000-5p	2	2
hsa-miR-6739-3p	4	3		hsa-miR-4632-3p	1	1		hsa-miR-6739-3p	2	2
hsa-miR-658	4	4		hsa-miR-4758-3p	1	1		hsa-miR-610	2	2
hsa-miR-610	4	3		hsa-miR-7-2-3p	1	1		hsa-miR-539-5p	2	1
hsa-miR-4523	4	2		hsa-miR-4524a-3p	1	1		hsa-miR-639	2	2
hsa-miR-549a	4	3		hsa-miR-1249-5p	1	1		hsa-miR-6788-5p	2	1
hsa-miR-539-5p	4	2		hsa-miR-4797-5p	1	1		hsa-miR-588	2	1
hsa-miR-639	4	3		hsa-miR-4646-5p	1	1		hsa-miR-5692c	2	2
hsa-miR-4792	4	3		hsa-miR-1185-1-3p	1	1		hsa-miR-2114-5p	2	2
hsa-miR-5693	4	3		hsa-miR-7844-5p	1	1		hsa-miR-379-3p	2	2
hsa-miR-6788-5p	4	2		hsa-miR-6782-3p	1	1		hsa-miR-6763-3p	2	2
hsa-miR-4726-3p	4	2		hsa-miR-154-5p	1	1		hsa-miR-6739-5p	2	1
hsa-miR-512-5p	4	3		hsa-miR-6738-3p	1	1		hsa-miR-6797-3p	2	2
hsa-miR-4673	4	4		hsa-miR-4524a-5p	1	1		hsa-miR-6876-5p	2	2
hsa-miR-6776-3p	4	2		hsa-miR-6836-5p	1	1		hsa-miR-5582-3p	2	2
hsa-miR-1252-5p	4	2		hsa-miR-1185-2-3p	1	1		hsa-miR-6881-3p	2	2
hsa-miR-503-3p	4	2		hsa-miR-323a-5p	1	1		hsa-miR-3610	2	1
hsa-miR-6750-3p	4	2		hsa-miR-6887-3p	1	1		hsa-miR-1909-3p	2	2
hsa-miR-431-3p	4	3		hsa-miR-6749-5p	1	1		hsa-miR-4515	2	2
hsa-miR-7109-3p	4	4		hsa-miR-4785	1	1		hsa-miR-4436a	2	1
hsa-miR-588	4	2		hsa-miR-3672	1	1		hsa-miR-6754-5p	2	1
hsa-miR-6850-3p	4	2		hsa-miR-4505	1	1		hsa-miR-4768-5p	2	2
hsa-miR-3659	4	3		hsa-miR-4705	1	1		hsa-miR-5009-3p	2	2
hsa-miR-4774-5p	4	2		hsa-miR-6829-5p	1	1		hsa-miR-519e-5p	2	2
hsa-miR-5692c	3	3		hsa-miR-301b-5p	1	1		hsa-miR-5189-5p	2	2
hsa-miR-2114-5p	3	3		hsa-miR-6737-5p	1	1		hsa-miR-6778-3p	2	2
hsa-miR-2276-5p	3	3		hsa-miR-3928-5p	1	1		hsa-miR-3691-3p	2	1
hsa-miR-4727-5p	3	2		hsa-miR-6715a-3p	1	1		hsa-miR-6783-3p	2	2
hsa-miR-379-3p	3	3		hsa-miR-548aq-5p	1	1		hsa-miR-6892-3p	2	1
hsa-miR-578	3	2		hsa-miR-6823-5p	1	1		hsa-miR-4641	2	2
hsa-miR-6763-3p	3	3		hsa-miR-6885-3p	1	1		hsa-miR-5087	2	1
hsa-miR-4437	3	1		hsa-miR-3685	1	1		hsa-miR-6812-5p	2	2
hsa-miR-4496	3	1		hsa-miR-548y	1	1		hsa-miR-7108-5p	2	1
hsa-miR-6787-5p	3	1		hsa-miR-6132	1	1		hsa-miR-6884-3p	2	2
hsa-miR-6739-5p	3	2		hsa-miR-3145-3p	1	1		hsa-miR-3922-3p	2	1
hsa-miR-1537-3p	3	2		hsa-miR-4730	1	1		hsa-miR-5692b	2	2
hsa-miR-508-5p	3	2		hsa-miR-1343-5p	1	1		hsa-miR-6800-5p	2	2
hsa-miR-6774-3p	3	2		hsa-miR-3659	1	1		hsa-miR-2117	2	2
hsa-miR-6797-3p	3	3		hsa-miR-5692c	1	1		hsa-miR-147a	2	1
hsa-miR-7155-5p	3	3		hsa-miR-2114-5p	1	1		hsa-miR-6839-3p	2	1
hsa-miR-3960	3	2		hsa-miR-379-3p	1	1		hsa-miR-4783-3p	2	2
hsa-miR-4670-3p	3	2		hsa-miR-6763-3p	1	1		hsa-miR-4782-5p	2	2
hsa-miR-6876-5p	3	3		hsa-miR-6739-5p	1	1		hsa-miR-216a-5p	2	2
hsa-miR-5582-3p	3	3		hsa-miR-6797-3p	1	1		hsa-miR-133a-5p	2	1
hsa-miR-6881-3p	3	3		hsa-miR-6876-5p	1	1		hsa-miR-4639-3p	2	1
hsa-miR-1228-3p	3	3		hsa-miR-5582-3p	1	1		hsa-miR-4703-3p	2	1
hsa-miR-5004-5p	3	3		hsa-miR-6881-3p	1	1		hsa-miR-4779	2	1
hsa-miR-4752	3	2		hsa-miR-3610	1	1		hsa-miR-510-3p	2	1
hsa-miR-1298-5p	3	2		hsa-miR-1909-3p	1	1		hsa-miR-875-3p	2	1
hsa-miR-5586-5p	3	2		hsa-miR-4515	1	1		hsa-miR-3151-5p	2	2
hsa-miR-3657	3	3		hsa-miR-4436a	1	1		hsa-miR-3677-3p	2	2
hsa-miR-4777-5p	3	2		hsa-miR-6754-5p	1	1		hsa-miR-4469	2	2
hsa-miR-3610	3	2		hsa-miR-4768-5p	1	1		hsa-miR-6869-5p	2	2
hsa-miR-1909-3p	3	3		hsa-miR-5009-3p	1	1		hsa-miR-3126-5p	2	2
hsa-miR-4515	3	3		hsa-miR-519e-5p	1	1		hsa-miR-1827	2	2
hsa-miR-584-3p	3	3		hsa-miR-5189-5p	1	1		hsa-miR-5586-3p	2	1
hsa-miR-642b-5p	3	2		hsa-miR-6778-3p	1	1		hsa-miR-6811-3p	2	1
hsa-miR-4306	3	2		hsa-miR-3691-3p	1	1		hsa-miR-6844	2	2
hsa-miR-7156-5p	3	3		hsa-miR-6783-3p	1	1		hsa-miR-6895-3p	2	2
hsa-miR-3925-3p	3	3		hsa-miR-6892-3p	1	1		hsa-miR-3181	2	2
hsa-miR-6851-3p	3	3		hsa-miR-4641	1	1		hsa-miR-1227-3p	2	1
hsa-miR-4436a	3	2		hsa-miR-5087	1	1		hsa-miR-4768-3p	2	1
hsa-miR-6510-5p	3	2		hsa-miR-6812-5p	1	1		hsa-miR-371b-3p	2	2
hsa-miR-6754-5p	3	2		hsa-miR-7108-5p	1	1		hsa-miR-5587-5p	2	2
hsa-miR-4768-5p	3	3		hsa-miR-6884-3p	1	1		hsa-miR-3922-5p	2	2
hsa-miR-5009-3p	3	3		hsa-miR-3922-3p	1	1		hsa-miR-635	2	1
hsa-miR-1233-5p	3	3		hsa-miR-6880-5p	1	1		hsa-miR-20b-3p	2	2
hsa-miR-519e-5p	3	3		hsa-miR-3912-5p	1	1		hsa-miR-4510	2	2
hsa-miR-5189-5p	3	3		hsa-miR-6512-5p	1	1		hsa-miR-4417	2	1
hsa-miR-518a-5p	3	3		hsa-miR-3153	1	1		hsa-miR-548d-3p	2	1
hsa-miR-4700-3p	3	3		hsa-miR-609	1	1		hsa-miR-566	2	1
hsa-miR-6778-3p	3	3		hsa-miR-6800-3p	1	1		hsa-miR-1290	2	2
hsa-miR-6753-5p	3	2		hsa-miR-6779-3p	1	1		hsa-miR-34b-3p	2	1
hsa-miR-3691-3p	3	2		hsa-miR-4733-5p	1	1		hsa-miR-4491	2	1
hsa-miR-6783-3p	3	3		hsa-miR-4685-5p	1	1		hsa-miR-4765	2	2
hsa-miR-6858-3p	3	3		hsa-miR-888-5p	1	1		hsa-miR-4790-3p	1	1
hsa-miR-129-2-3p	3	2		hsa-miR-6727-3p	1	1		hsa-miR-5706	1	1
hsa-miR-3662	3	2		hsa-miR-3675-5p	1	1		hsa-miR-4720-5p	1	1
hsa-miR-6892-3p	3	2		hsa-miR-376c-5p	1	1		hsa-miR-892a	1	1
hsa-miR-4641	3	3		hsa-miR-4738-5p	1	1		hsa-miR-6730-3p	1	1
hsa-miR-6856-5p	3	3		hsa-miR-6805-3p	1	1		hsa-miR-526b-3p	1	1
hsa-miR-5100	3	3		hsa-miR-6775-3p	1	1		hsa-miR-6849-3p	1	1
hsa-miR-3141	3	3		hsa-miR-7109-5p	1	1		hsa-miR-6804-3p	1	1
hsa-miR-299-3p	3	3		hsa-miR-891b	1	1		hsa-miR-4642	1	1
hsa-miR-5087	3	2		hsa-miR-4686	1	1		hsa-miR-3158-5p	1	1
hsa-miR-6812-5p	3	3		hsa-miR-1251-3p	1	1		hsa-miR-4747-3p	1	1
hsa-miR-192-3p	3	2		hsa-miR-6740-3p	1	1		hsa-miR-6786-5p	1	1
hsa-miR-4776-5p	3	2		hsa-miR-2114-3p	1	1		hsa-miR-4689	1	1
hsa-miR-5190	3	2		hsa-miR-592	1	1		hsa-miR-4751	1	1
hsa-miR-7114-3p	3	3		hsa-miR-659-3p	1	1		hsa-miR-346	1	1
hsa-miR-7108-5p	3	2		hsa-miR-6772-5p	1	1		hsa-miR-516a-3p	1	1
hsa-miR-6884-3p	3	3		hsa-miR-548ar-5p	1	1		hsa-miR-516b-3p	1	1
hsa-miR-92a-2-5p	3	2		hsa-miR-548g-5p	1	1		hsa-miR-585-3p	1	1
hsa-miR-6772-3p	3	2		hsa-miR-548x-5p	1	1		hsa-miR-658	1	1
hsa-miR-3922-3p	3	2		hsa-miR-4424	1	1		hsa-miR-549a	1	1
hsa-miR-489-3p	3	1		hsa-miR-6801-5p	1	1		hsa-miR-512-5p	1	1
hsa-miR-935	3	1		hsa-miR-1225-5p	1	1		hsa-miR-1252-5p	1	1
hsa-miR-6783-5p	3	2		hsa-miR-4421	1	1		hsa-miR-2276-5p	1	1
hsa-miR-370-5p	3	1		hsa-miR-4517	1	1		hsa-miR-578	1	1
hsa-miR-5692b	2	2		hsa-miR-3152-5p	1	1		hsa-miR-3960	1	1
hsa-miR-6800-5p	2	2		hsa-miR-337-3p	1	1		hsa-miR-584-3p	1	1
hsa-miR-6880-5p	2	2		hsa-miR-487b-5p	1	1		hsa-miR-642b-5p	1	1
hsa-miR-3912-5p	2	2		hsa-miR-550b-2-5p	1	1		hsa-miR-4306	1	1
hsa-miR-2117	2	2		hsa-miR-5705	1	1		hsa-miR-7156-5p	1	1
hsa-miR-147a	2	1		hsa-miR-6817-5p	1	1		hsa-miR-3925-3p	1	1
hsa-miR-6839-3p	2	1		hsa-miR-6861-3p	1	1		hsa-miR-1233-5p	1	1
hsa-miR-4783-3p	2	2		hsa-miR-888-3p	1	1		hsa-miR-4700-3p	1	1
hsa-miR-4782-5p	2	2		hsa-miR-3655	1	1		hsa-miR-6858-3p	1	1
hsa-miR-216a-5p	2	2		hsa-miR-583	1	1		hsa-miR-129-2-3p	1	1
hsa-miR-133a-5p	2	1		hsa-miR-6728-3p	1	1		hsa-miR-6856-5p	1	1
hsa-miR-4639-3p	2	1		hsa-miR-6752-3p	1	1		hsa-miR-5100	1	1
hsa-miR-4703-3p	2	1		hsa-miR-1261	1	1		hsa-miR-299-3p	1	1
hsa-miR-4779	2	1		hsa-miR-4697-5p	1	1		hsa-miR-192-3p	1	1
hsa-miR-510-3p	2	1		hsa-miR-5194	1	1		hsa-miR-5190	1	1
hsa-miR-875-3p	2	1		hsa-miR-7847-3p	1	1		hsa-miR-7114-3p	1	1
hsa-miR-6512-5p	2	2		hsa-miR-373-3p	1	1		hsa-miR-92a-2-5p	1	1
hsa-miR-3153	2	2		hsa-miR-4804-3p	1	1		hsa-miR-6880-5p	1	1
hsa-miR-609	2	2		hsa-miR-6760-5p	1	1		hsa-miR-3912-5p	1	1
hsa-miR-6800-3p	2	2		hsa-miR-105-5p	1	1		hsa-miR-6512-5p	1	1
hsa-miR-6779-3p	2	2		hsa-miR-4458	1	1		hsa-miR-3153	1	1
hsa-miR-3151-5p	2	2		hsa-miR-4717-5p	1	1		hsa-miR-609	1	1
hsa-miR-4733-5p	2	2		hsa-miR-6832-3p	1	1		hsa-miR-6800-3p	1	1
hsa-miR-4685-5p	2	2		hsa-miR-6845-3p	1	1		hsa-miR-6779-3p	1	1
hsa-miR-888-5p	2	2		hsa-miR-6868-5p	1	1		hsa-miR-4733-5p	1	1
hsa-miR-3677-3p	2	2		hsa-miR-2113	1	1		hsa-miR-4685-5p	1	1
hsa-miR-4469	2	2		hsa-miR-3120-5p	1	1		hsa-miR-888-5p	1	1
hsa-miR-6869-5p	2	2		hsa-miR-1178-5p	1	1		hsa-miR-6727-3p	1	1
hsa-miR-3126-5p	2	2		hsa-miR-1247-3p	1	1		hsa-miR-3675-5p	1	1
hsa-miR-1827	2	2		hsa-miR-1257	1	1		hsa-miR-376c-5p	1	1
hsa-miR-6727-3p	2	2		hsa-miR-1273a	1	1		hsa-miR-4738-5p	1	1
hsa-miR-3160-5p	2	2		hsa-miR-154-3p	1	1		hsa-miR-6805-3p	1	1
hsa-miR-3675-5p	2	2		hsa-miR-5189-3p	1	1		hsa-miR-6775-3p	1	1
hsa-miR-376c-5p	2	2		hsa-miR-548ax	1	1		hsa-miR-7109-5p	1	1
hsa-miR-4738-5p	2	2		hsa-miR-3674	1	1		hsa-miR-891b	1	1
hsa-miR-6805-3p	2	2		hsa-miR-3682-5p	1	1		hsa-miR-4686	1	1
hsa-miR-5586-3p	2	1		hsa-miR-3934-3p	1	1		hsa-miR-1251-3p	1	1
hsa-miR-6811-3p	2	1		hsa-miR-4315	1	1		hsa-miR-6740-3p	1	1
hsa-miR-6775-3p	2	2		hsa-miR-5008-3p	1	1		hsa-miR-2114-3p	1	1
hsa-miR-7109-5p	2	2		hsa-miR-644a	1	1		hsa-miR-592	1	1
hsa-miR-6844	2	2		hsa-miR-1269a	1	1		hsa-miR-659-3p	1	1
hsa-miR-6895-3p	2	2		hsa-miR-153-5p	1	1		hsa-miR-6772-5p	1	1
hsa-miR-6871-3p	2	2		hsa-miR-376a-2-5p	1	1		hsa-miR-548ar-5p	1	1
hsa-miR-329-5p	2	2		hsa-miR-4530	1	1		hsa-miR-548g-5p	1	1
hsa-miR-891b	2	2		hsa-miR-4699-5p	1	1		hsa-miR-548x-5p	1	1
hsa-miR-4686	2	2		hsa-miR-5687	1	1		hsa-miR-4424	1	1
hsa-miR-1251-3p	2	2		hsa-miR-586	1	1		hsa-miR-6801-5p	1	1
hsa-miR-6740-3p	2	2		hsa-miR-3132	1	1		hsa-miR-1225-5p	1	1
hsa-miR-3181	2	2		hsa-miR-3177-5p	1	1		hsa-miR-4421	1	1
hsa-miR-6879-5p	2	1		hsa-miR-624-3p	1	1		hsa-miR-4517	1	1
hsa-miR-4716-5p	2	1		hsa-miR-1301-5p	1	1		hsa-miR-3152-5p	1	1
hsa-miR-6876-3p	2	2		hsa-miR-4643	1	1		hsa-miR-149-3p	1	1
hsa-miR-6857-5p	2	2		hsa-miR-4764-3p	1	1		hsa-miR-6830-5p	1	1
hsa-miR-2114-3p	2	2		hsa-miR-4766-5p	1	1		hsa-miR-6831-3p	1	1
hsa-miR-6761-3p	2	1		hsa-miR-4782-3p	1	1		hsa-miR-1266-3p	1	1
hsa-miR-100-3p	2	2		hsa-miR-6790-3p	1	1		hsa-miR-6880-3p	1	1
hsa-miR-6506-3p	2	2		hsa-miR-6831-5p	1	1		hsa-miR-23c	1	1
hsa-miR-592	2	2		hsa-miR-6849-5p	1	1		hsa-miR-376a-3p	1	1
hsa-miR-659-3p	2	2		hsa-miR-6846-3p	1	1		hsa-miR-4697-3p	1	1
hsa-miR-124-3p	2	2						hsa-miR-4769-5p	1	1
hsa-miR-5047	2	1		Number of identified miRNA species	1606			hsa-miR-5192	1	1
hsa-miR-6772-5p	2	2		Total matched reads to known miRNA species	207031579			hsa-miR-5572	1	1
hsa-miR-6794-3p	2	2		Average reads per sample	1.72526e+07			hsa-miR-6787-3p	1	1
hsa-miR-527	2	2						hsa-miR-7110-5p	1	1
hsa-miR-548ar-5p	2	2						hsa-miR-3935	1	1
hsa-miR-548g-5p	2	2						hsa-miR-4671-5p	1	1
hsa-miR-548x-5p	2	2						hsa-miR-6796-3p	1	1
hsa-miR-1227-3p	2	1						hsa-miR-939-3p	1	1
hsa-miR-4768-3p	2	1						hsa-miR-1180-5p	1	1
hsa-miR-371b-3p	2	2						hsa-miR-1236-3p	1	1
hsa-miR-5587-5p	2	2						hsa-miR-1292-3p	1	1
hsa-miR-3922-5p	2	2						hsa-miR-3663-5p	1	1
hsa-miR-6769a-3p	2	1						hsa-miR-3681-5p	1	1
hsa-miR-4424	2	2						hsa-miR-377-5p	1	1
hsa-miR-6801-5p	2	2						hsa-miR-378b	1	1
hsa-miR-1225-5p	2	2						hsa-miR-4507	1	1
hsa-miR-635	2	1						hsa-miR-496	1	1
hsa-miR-20b-3p	2	2						hsa-miR-5003-3p	1	1
hsa-miR-4510	2	2						hsa-miR-6795-3p	1	1
hsa-miR-3150a-3p	2	2						hsa-miR-6798-5p	1	1
hsa-miR-19a-5p	2	1						hsa-miR-6803-5p	1	1
hsa-miR-4421	2	2						hsa-miR-892b	1	1
hsa-miR-6824-3p	2	1						hsa-miR-3124-3p	1	1
hsa-miR-7152-5p	2	1						hsa-miR-548a-5p	1	1
hsa-miR-4517	2	2						hsa-miR-6784-3p	1	1
hsa-miR-3152-5p	2	2						hsa-miR-6813-3p	1	1
hsa-miR-4417	2	1						hsa-miR-6852-3p	1	1
hsa-miR-548d-3p	2	1						hsa-miR-4793-3p	1	1
hsa-miR-566	2	1						hsa-miR-5089-5p	1	1
hsa-miR-1290	2	2						hsa-miR-580-5p	1	1
hsa-miR-34b-3p	2	1						hsa-miR-6774-5p	1	1
hsa-miR-4491	2	1						hsa-miR-6799-3p	1	1
hsa-miR-4765	2	2						hsa-miR-7977	1	1
hsa-miR-149-3p	1	1						hsa-miR-1237-5p	1	1
hsa-miR-6830-5p	1	1						hsa-miR-3162-3p	1	1
hsa-miR-6831-3p	1	1						hsa-miR-6794-5p	1	1
hsa-miR-1266-3p	1	1						hsa-miR-3121-5p	1	1
hsa-miR-6880-3p	1	1						hsa-miR-4529-3p	1	1
hsa-miR-23c	1	1						hsa-miR-5702	1	1
hsa-miR-376a-3p	1	1						hsa-miR-1225-3p	1	1
hsa-miR-4697-3p	1	1						hsa-miR-7106-3p	1	1
hsa-miR-4769-5p	1	1						hsa-miR-3136-3p	1	1
hsa-miR-5192	1	1						hsa-miR-4520-5p	1	1
hsa-miR-5572	1	1						hsa-miR-603	1	1
hsa-miR-6787-3p	1	1						hsa-miR-1193	1	1
hsa-miR-7110-5p	1	1						hsa-miR-181d-3p	1	1
hsa-miR-3935	1	1						hsa-miR-3677-5p	1	1
hsa-miR-4671-5p	1	1						hsa-miR-3689a-5p	1	1
hsa-miR-6796-3p	1	1						hsa-miR-3689b-5p	1	1
hsa-miR-939-3p	1	1						hsa-miR-3689e	1	1
hsa-miR-337-3p	1	1						hsa-miR-4804-5p	1	1
hsa-miR-487b-5p	1	1						hsa-miR-5092	1	1
hsa-miR-550b-2-5p	1	1						hsa-miR-607	1	1
hsa-miR-5705	1	1						hsa-miR-6775-5p	1	1
hsa-miR-6817-5p	1	1						hsa-miR-876-3p	1	1
hsa-miR-6861-3p	1	1						hsa-miR-1231	1	1
hsa-miR-888-3p	1	1						hsa-miR-1304-3p	1	1
hsa-miR-1180-5p	1	1						hsa-miR-2467-3p	1	1
hsa-miR-1236-3p	1	1						hsa-miR-3692-5p	1	1
hsa-miR-1292-3p	1	1						hsa-miR-376b-5p	1	1
hsa-miR-3663-5p	1	1						hsa-miR-4645-5p	1	1
hsa-miR-3681-5p	1	1						hsa-miR-4681	1	1
hsa-miR-377-5p	1	1						hsa-miR-4732-5p	1	1
hsa-miR-378b	1	1						hsa-miR-5004-3p	1	1
hsa-miR-4507	1	1						hsa-miR-542-5p	1	1
hsa-miR-496	1	1						hsa-miR-548aj-3p	1	1
hsa-miR-5003-3p	1	1						hsa-miR-548x-3p	1	1
hsa-miR-6795-3p	1	1						hsa-miR-559	1	1
hsa-miR-6798-5p	1	1						hsa-miR-6738-5p	1	1
hsa-miR-6803-5p	1	1						hsa-miR-6747-5p	1	1
hsa-miR-892b	1	1						hsa-miR-7843-3p	1	1
hsa-miR-3655	1	1						hsa-miR-5579-5p	1	1
hsa-miR-583	1	1						hsa-miR-6084	1	1
hsa-miR-6728-3p	1	1
hsa-miR-6752-3p	1	1						Number of identified miRNA species	1680
hsa-miR-3124-3p	1	1						Total matched reads to known miRNA species	234325319
hsa-miR-548a-5p	1	1						Average reads per sample	1.67375e+07
hsa-miR-6784-3p	1	1
hsa-miR-6813-3p	1	1
hsa-miR-6852-3p	1	1
hsa-miR-1261	1	1
hsa-miR-4697-5p	1	1
hsa-miR-5194	1	1
hsa-miR-7847-3p	1	1
hsa-miR-373-3p	1	1
hsa-miR-4804-3p	1	1
hsa-miR-6760-5p	1	1
hsa-miR-105-5p	1	1
hsa-miR-4458	1	1
hsa-miR-4717-5p	1	1
hsa-miR-6832-3p	1	1
hsa-miR-6845-3p	1	1
hsa-miR-6868-5p	1	1
hsa-miR-2113	1	1
hsa-miR-3120-5p	1	1
hsa-miR-1178-5p	1	1
hsa-miR-1247-3p	1	1
hsa-miR-1257	1	1
hsa-miR-1273a	1	1
hsa-miR-154-3p	1	1
hsa-miR-5189-3p	1	1
hsa-miR-548ax	1	1
hsa-miR-4793-3p	1	1
hsa-miR-5089-5p	1	1
hsa-miR-580-5p	1	1
hsa-miR-6774-5p	1	1
hsa-miR-6799-3p	1	1
hsa-miR-7977	1	1
hsa-miR-3674	1	1
hsa-miR-3682-5p	1	1
hsa-miR-3934-3p	1	1
hsa-miR-4315	1	1
hsa-miR-5008-3p	1	1
hsa-miR-644a	1	1
hsa-miR-1237-5p	1	1
hsa-miR-3162-3p	1	1
hsa-miR-6794-5p	1	1
hsa-miR-1269a	1	1
hsa-miR-153-5p	1	1
hsa-miR-376a-2-5p	1	1
hsa-miR-4530	1	1
hsa-miR-4699-5p	1	1
hsa-miR-5687	1	1
hsa-miR-586	1	1
hsa-miR-3132	1	1
hsa-miR-3177-5p	1	1
hsa-miR-624-3p	1	1
hsa-miR-1301-5p	1	1
hsa-miR-4643	1	1
hsa-miR-4764-3p	1	1
hsa-miR-4766-5p	1	1
hsa-miR-4782-3p	1	1
hsa-miR-6790-3p	1	1
hsa-miR-6831-5p	1	1
hsa-miR-6849-5p	1	1
hsa-miR-6846-3p	1	1
hsa-miR-3121-5p	1	1
hsa-miR-4529-3p	1	1
hsa-miR-5702	1	1
hsa-miR-1225-3p	1	1
hsa-miR-7106-3p	1	1
hsa-miR-3136-3p	1	1
hsa-miR-4520-5p	1	1
hsa-miR-603	1	1
hsa-miR-1193	1	1
hsa-miR-181d-3p	1	1
hsa-miR-3677-5p	1	1
hsa-miR-3689a-5p	1	1
hsa-miR-3689b-5p	1	1
hsa-miR-3689e	1	1
hsa-miR-4804-5p	1	1
hsa-miR-5092	1	1
hsa-miR-607	1	1
hsa-miR-6775-5p	1	1
hsa-miR-876-3p	1	1
hsa-miR-1231	1	1
hsa-miR-1304-3p	1	1
hsa-miR-2467-3p	1	1
hsa-miR-3692-5p	1	1
hsa-miR-376b-5p	1	1
hsa-miR-4645-5p	1	1
hsa-miR-4681	1	1
hsa-miR-4732-5p	1	1
hsa-miR-5004-3p	1	1
hsa-miR-542-5p	1	1
hsa-miR-548aj-3p	1	1
hsa-miR-548x-3p	1	1
hsa-miR-559	1	1
hsa-miR-6738-5p	1	1
hsa-miR-6747-5p	1	1
hsa-miR-7843-3p	1	1
hsa-miR-5579-5p	1	1
hsa-miR-6084	1	1
Number of identified miRNA species	1780
Total matched reads to known miRNA species	441356898
Average reads per sample	1.69753e+07

## Sheet: Table_S2
Table S2 - The predicted novel mature miRNAs in all samples (n=26), with their total reads and the number of samples determined in. The predictable mature miRNA sequence and nucleotide length of each individual novel miRNA is provided.
Novel mature miRNA species	Total matched reads	Number of samples determined in	mature sequence	length (nt)
novel_mir_3	20086	22	TCCATATCCCAACCTGTCAGAGT	23
novel_mir_4	4889	26	TTTTTTGCTGGAACATTTCTGG	22
novel_mir_189	4362	3	TCCATATCCCAACCTGTCAGAG	22
novel_mir_441	3844	1	TGAGTGTGTGTGTGTGAGTGTGA	23
novel_mir_88	3290	3	TGAGTGTGTGTGTGTGAGC	19
novel_mir_5	2041	16	AAAGCAAATGTTGGGTGAACGG	22
novel_mir_2	1854	17	TCTGCAGGCTGGGATCTGGGAT	22
novel_mir_6	1383	26	TTGAAAAGTTCACGATTGAG	20
novel_mir_397	1299	2	TGAGTGTGTGTGTGTGAGTGTA	22
novel_mir_158	949	6	GTGTGTGTGTGAGTGTGAA	19
novel_mir_10	752	26	TGCACTACAGAACTTTGA	18
novel_mir_53	559	8	AGGAGAGGATGAACACCAG	19
novel_mir_157	521	8	TCTGCAGGCTGGGATCTGGGA	21
novel_mir_23	492	22	TTATCCTCCAGTAGACTAGGGA	22
novel_mir_9	404	9	TGAGTGTGTGTGTGTGAGTGTGG	23
novel_mir_7	352	9	AGAGGAGGACGAGGAGGACA	20
novel_mir_325	345	1	AGCTGGGGCTGTGTGGTTT	19
novel_mir_11	344	17	TACAGCTGTGGCTATGGCTCTG	22
novel_mir_8	272	8	TGAGTGTGTGTGTGTGAGAGT	21
novel_mir_90	257	17	TCACCTGGCATAAGCAATTCACA	23
novel_mir_28	226	18	TGAGGTAGTAGGTGGTGTG	19
novel_mir_192	219	6	TGAGTGTGTGTGTGCGAGTGTG	22
novel_mir_94	208	12	ATCCGTGATTGGGCTCCA	18
novel_mir_237	207	1	TGCGTGTGTGTGTGTGAGTGTGT	23
novel_mir_402	205	2	TGAGTGTGTGTGTGTGTGTGTGA	23
novel_mir_24	194	19	CTGCCTGTACATGTGAACGTT	21
novel_mir_48	180	4	TGAGTGTGTGTGTGAGAGTGT	21
novel_mir_313	168	2	AGAGTGTGTGTGTGTGAGTGT	21
novel_mir_12	168	16	ATATTTGCTGAATTCAGGGAT	21
novel_mir_16	167	13	ACTAGGATTGTGCTTCCCTGG	21
novel_mir_398	165	1	AAGATGAGGAAACTGAGGCTC	21
novel_mir_63	158	13	TGTTCTTAGGCTCAACGGCAT	21
novel_mir_326	150	2	AGGACTGAGGTGGAGAAG	18
novel_mir_513	144	1	CTGTGCCTCAGTTTTCTCATCT	22
novel_mir_19	144	16	TGTGGGGTGCTAGAGGCCAGA	21
novel_mir_59	132	11	GAAGCAGCGCCTGTCGCAACTCG	23
novel_mir_401	130	2	TGCTGTGAATATCTGTACAGGT	22
novel_mir_29	129	15	AACCCAAGACTGGGGTAACTGG	22
novel_mir_399	128	1	GAGGCTGCTGAGATGGGAAA	20
novel_mir_20	122	12	AAACTTATGAAAAGTGACTGTT	22
novel_mir_238	116	1	CGAGTGTGTGTGTGTGTGTGT	21
novel_mir_62	115	10	TGGGGCGGAGCGTCTGGAAG	20
novel_mir_95	110	11	TGTCATGAACAATAAACAAGAGT	23
novel_mir_54	108	10	TTTCACTGATGTGCTCCACT	20
novel_mir_379	108	2	TGAGTGTGTGTGTGTGAGG	19
novel_mir_302	105	4	TGAGTGTGTGTGTGTGAGAGTGT	23
novel_mir_21	104	10	TAAGTTATCAAGGCATGAGAGA	22
novel_mir_327	98	1	GTCGTTGTTGTTGTTGTTGTTGTT	24
novel_mir_239	98	1	GGAGTGTGTGTGTGTGAGTGT	21
novel_mir_34	97	10	ACTGGACTTGGAGTCAGGAG	20
novel_mir_100	94	5	ATCTCGGACGAGCCCCCA	18
novel_mir_335	92	4	GTGTCTGTCTGTGTGTCTGTT	21
novel_mir_286	91	3	TATGGCTCCAGCTATGGCTGTGG	23
novel_mir_132	89	10	ACTCCTCTGTGACAGGCCTGG	21
novel_mir_13	78	8	TTTCACTGATGTGCTCCACTT	21
novel_mir_37	78	8	GGCAGTAGGTTGTATAGTT	19
novel_mir_210	77	2	AGAGTGTGTGTGTGTGAGTGTG	22
novel_mir_55	73	7	TGAGGTAGTAGGATGTGC	18
novel_mir_33	72	4	GTGTCTGTCTGTGTGTCTGT	20
novel_mir_77	71	8	TCCAGAGACTGGAGCTGACTTG	22
novel_mir_131	70	2	TGAGTGTGTGAGTGTGAGTGT	21
novel_mir_166	68	8	TATGGTACCTGTCAATCAAGAT	22
novel_mir_71	68	7	TGAGCAAGTGAAGTATGTGGT	21
novel_mir_328	66	1	AGGAGAGGATGAACACCA	18
novel_mir_45	65	6	GTGTGTGCACCTGTGTCTGTCTGT	24
novel_mir_129	62	1	TGTGTGTGTGTGCGTGTGTATG	22
novel_mir_57	62	7	TTGGGTGTGTCACTTGCTGGT	21
novel_mir_403	62	1	CTGTGTGACCTTGGGCAAC	19
novel_mir_76	61	9	TCATGTTGCTCTGCTGTTG	19
novel_mir_404	60	1	TGAGTGTGTGTGTGTGAATG	20
novel_mir_52	58	6	ACACTCATCAACTGTGCCTGACA	23
novel_mir_329	58	1	TTATTTTGTCTGTCCCTGT	19
novel_mir_65	57	7	TTTAAAGTTCTAGAACCGTGA	21
novel_mir_314	56	3	TGAGTGTGTGTGTGAGAGTGTG	22
novel_mir_301	56	1	TGGATGGATGGATGGGCAG	19
novel_mir_36	55	8	TCTGGCCATGTCTCAACTTTGTG	23
novel_mir_60	55	3	TGAGGGGCAGAGAGAGAG	18
novel_mir_101	54	6	CCCAGGACCTGAGTGACAAATG	22
novel_mir_96	54	6	TTGAGCAAGTGAAGTATGTGG	21
novel_mir_109	52	4	TAACTGATCTCTACTTTGGCT	21
novel_mir_202	50	5	ATGTTCTTAGGCTCAACGGCA	21
novel_mir_442	49	1	TGAGTGTGTGTGTGAGAGTGTGT	23
novel_mir_58	49	7	TGGGTTGCAGGGTAGGTGACA	21
novel_mir_32	48	5	TTATAATGCAACCTGATAAGTG	22
novel_mir_89	48	1	GCTGTGTGTCTGTGTGTG	18
novel_mir_43	47	7	TTAGAGCTTCAACCTCCAGTGTG	23
novel_mir_380	46	3	CATCTGGGCCTTGCCATCTCT	21
novel_mir_93	45	3	TATGGCCTAGACTACGTACA	20
novel_mir_330	42	1	CTGGTGGGGAAACTGAGGC	19
novel_mir_242	42	2	GAGTGTGTGTGTGTGAGG	18
novel_mir_115	40	5	ACTCGGCGGCAGCTTCTCGGG	21
novel_mir_194	40	4	AGGCTCAGGTTGGAATCTTT	20
novel_mir_443	40	1	TGTGTGTCTGTGAGTGTGT	19
novel_mir_81	38	6	TACTGTGTAGCTTTGAGTAAGT	22
novel_mir_331	38	1	GCTAGGGGGGCCAGTAGG	18
novel_mir_212	37	4	TGTGGGTTGCAGGGTAGGTGAC	22
novel_mir_240	36	1	GCGGCGGCGGCGGCGGCGGGGCCG	24
novel_mir_105	36	5	TTAGAGCTTCAACCTCCAGTGTGA	24
novel_mir_136	36	5	TGTGCTACAAATCGCGTCTGTGA	23
novel_mir_388	36	3	CCAGGACCTGAGTGACAAATG	21
novel_mir_47	36	1	ACCTGGACCCAGTGTAGACA	20
novel_mir_92	36	2	CTGGTTATGGCTGTGGCTA	19
novel_mir_287	35	2	TGAGTGTGTGAGTGTGAGTGTG	22
novel_mir_211	35	2	CACCATGGAGAAGGCTGGGGCT	22
novel_mir_145	35	5	GACGGAAATGAGGCTTGCCTG	21
novel_mir_332	35	1	TAGCTCTGTGACTTTGGG	18
novel_mir_444	34	1	GAACGTCTTCAGTGTGTACATG	22
novel_mir_514	34	1	TCCATATCCCAACCTGTCAGA	21
novel_mir_148	32	4	ACACTCATCAACTGTGCCTGAC	22
novel_mir_134	32	3	TTGAGCAAGTGAAGTATGTGGT	22
novel_mir_18	32	3	TGAGGGGCAGAGAGGGAGA	19
novel_mir_159	32	1	TGAGTGTGTGTGTGTGAAT	19
novel_mir_241	30	1	CGGCGGGAGAAGTAGATTGAAGC	23
novel_mir_26	30	4	TGAGCAAGTGAAGTATGTGG	20
novel_mir_190	30	2	CGGCATCTCCCAGGCTCTTC	20
novel_mir_154	30	5	TCCCTGTCCTCCAGGAGCTA	20
novel_mir_67	30	2	TCTGGGTTGAAGACATTG	18
novel_mir_14	29	5	ATGGAGCACACCAGTGAAAGGT	22
novel_mir_333	29	1	GTGAGGAAACTGAGGCAGA	19
novel_mir_56	28	4	GTGTGTGCACCTGTGTCTGTC	21
novel_mir_382	28	2	TCACCTGGCATAAGCAATTCA	21
novel_mir_209	28	1	TATGGCTCCAGCTATGGCTGT	21
novel_mir_130	28	1	TGAGTGTGTGTATGTGAGTGT	21
novel_mir_316	28	2	ACTGAACTTGGAGTCAGA	18
novel_mir_138	27	2	TTGATCAGAACAGGGCTTTGG	21
novel_mir_334	27	1	TGGCTGTGTGACCTTAGGCA	20
novel_mir_91	27	1	ACGGGACGGGACGGGACG	18
novel_mir_219	26	4	CTCGGCCTTTGCTCGCAGCACT	22
novel_mir_104	26	3	CTTCCCCACCCTCTCCTGCAG	21
novel_mir_548	26	1	GTGTGTGTCTGTGAGTGTGT	20
novel_mir_252	25	4	TCACTCTAGGGTTGGGGACAGT	22
novel_mir_515	25	1	TATTCGTACTGTCTGATGGGG	21
novel_mir_176	25	3	AGGGGCGCGGCCCAGGAGCT	20
novel_mir_160	25	2	TGAGTGTGTGTGCGTGAG	18
novel_mir_243	24	2	ATTACTTTCAATGGGACTCAGT	22
novel_mir_182	24	3	TCCATAGAGTGGACTGTCTGTG	22
novel_mir_87	24	3	ATGGGGGTGTGTGTATATGTG	21
novel_mir_68	24	3	TCCATAGAGTGGACTGTCTGT	21
novel_mir_208	24	3	ACTAGGATTGTGCTTCCCTG	20
novel_mir_191	24	3	GGGAGAGGCTGTCGCTGCGC	20
novel_mir_563	24	1	TGGAGAAGGCTGGGGCTC	18
novel_mir_405	24	1	TGGGTCGCTTTGCTGTTC	18
novel_mir_257	24	2	ATGGAGAAGGCTGGGGCT	18
novel_mir_228	24	3	TCTCTGGGCCTGTGTCCT	18
novel_mir_141	24	2	CGCGCGCCCCCGCCCCGG	18
novel_mir_185	23	3	GTGTGTGCACCTGTGTCTGTCT	22
novel_mir_172	23	3	TGGTCACCGCGGCGGAGTGGA	21
novel_mir_177	22	3	TACTGTGTAGCTTTGAGTAAGTG	23
novel_mir_174	22	4	TGAAACTTCTGGTCACGTAGGA	22
novel_mir_135	22	2	TGAGCAAGTGAAGTATGTGGTA	22
novel_mir_406	22	1	AAGATGAGGAAACTGAGGCC	20
novel_mir_184	22	4	GGCAGTAGGTTGTATAGT	18
novel_mir_407	21	1	TTGTTGTTGTTGTTGTTGTGGTT	23
novel_mir_289	21	3	TATGGTACCTGTCAATCAAGATT	23
novel_mir_445	21	1	TGAGTGTGTGTGTGTGAGAGTG	22
novel_mir_244	21	2	TATCCGCTGGCTTACTCTCTCT	22
novel_mir_35	21	2	AAGGAAATTGGAATGAAGCT	20
novel_mir_137	21	2	AGTCGTGGCCCTCTGGACA	19
novel_mir_114	21	2	GCGGGCGGGCGGGCTGCGG	19
novel_mir_562	21	1	TGAGTGTGAGCGTGTGTG	18
novel_mir_418	21	2	GTGACAAGTTCCTGGGTG	18
novel_mir_98	20	2	ATTTAGGCCTGTATAATCATGG	22
novel_mir_70	20	2	GAGTGTGTGTGTGTGAGTGTGC	22
novel_mir_446	20	1	GTGGGTTGCAGGGTAGGTGACA	22
novel_mir_337	20	1	CACAGAGGAGAAAATGGAGGCA	22
novel_mir_290	20	2	AAGAGAATATCAGGATTACGGA	22
novel_mir_465	20	1	AGCTGACTGGCTTCTCGAGGC	21
novel_mir_336	20	1	TGTGTTTGTGTATGTGTATGT	21
novel_mir_125	20	3	TCTGGCCATGTCTCAACTTTG	21
novel_mir_338	20	1	TAGAGGAGGAAACTGAGGCA	20
novel_mir_303	20	1	GCGGGCGGGCGGGCGGCC	18
novel_mir_564	19	1	CTCACTGGCTTCTCGAGGC	19
novel_mir_339	19	1	CTGAGCCTCTGTTTCCTCC	19
novel_mir_171	18	3	TGGTAGGAGCTATCAGAACTTAG	23
novel_mir_480	18	1	ACCATGGAGAAGGCTGGGGCT	21
novel_mir_409	18	1	AAGGTCAAGTTTGAAGAGAGA	21
novel_mir_497	18	2	TGGTCTAGCTTCCTGAATTT	20
novel_mir_464	18	1	GCTCCGGCGGCTCAGCTCAC	20
novel_mir_147	18	3	GACAGCGAGAGGCAGCTCTG	20
novel_mir_259	18	2	TCTGGGGAGTGTGTGTGAT	19
novel_mir_408	18	1	GATCAGAACAGGGCTTTG	18
novel_mir_321	18	2	TCATGTTGCTCTGCTGTT	18
novel_mir_466	17	1	TTTGAATCCAGGCAGTCTGA	20
novel_mir_296	17	3	TTTAAAGTTCTAGAACCGTG	20
novel_mir_340	17	1	TGATGTGTGTGTGTCTGTG	19
novel_mir_410	17	1	CATCTCGGGACCTCAGGC	18
novel_mir_580	16	1	AGTTTAGAGGCGGATTTGGTCGTG	24
novel_mir_315	16	1	GTGTGTGTGTGTGAGTGTGTGTT	23
novel_mir_293	16	2	ACCCTCAGTCCGTATTGGTCTCT	23
novel_mir_411	16	1	CAAGAGTACCTTTGTGTTGGAT	22
novel_mir_381	16	1	TGTCATGAACAATAAACAAGAG	22
novel_mir_73	16	2	AAGGGCGCGCCTTCCGCGGCG	21
novel_mir_504	16	1	AGGTGGGCGAATGTGCTGTGT	21
novel_mir_49	16	1	TACAGCTGTGGCTATGGCTCT	21
novel_mir_163	16	2	TTCCTTATCTGTGTCTCCTT	20
novel_mir_342	16	1	TTGGGGCTAGAATGAGATT	19
novel_mir_133	16	1	CATGGAGAAGGCTGGGGCT	19
novel_mir_516	16	1	GGCGCGCGGGGCGGGGCG	18
novel_mir_341	16	1	CCCTGGCTGGCTGTGGCT	18
novel_mir_15	15	1	TCCATAGAGTGGACTGTCTGTGCT	24
novel_mir_343	15	1	AGAGTGTGTGTGTGTGAGTGTGT	23
novel_mir_183	15	2	AGGGACAGGGGACCGGCTGGAGA	23
novel_mir_344	15	1	GCTGTGTGTGTGTGTGTGTGCG	22
novel_mir_146	15	2	TTGGGTGTGTCACTTGCTGGTC	22
novel_mir_546	15	2	GCCAGAACACAGGTGTCGTGA	21
novel_mir_523	15	1	GTGTGTGCACCTGTGTCTGT	20
novel_mir_522	15	1	ACTATGATAGAGGCTATGAT	20
novel_mir_437	15	3	ATCTGAGCCCTGTCCTCCCG	20
novel_mir_97	15	1	TGGGTGCTGGACGACAGG	18
novel_mir_565	15	1	CCCTCCCCAGCTGCTCCC	18
novel_mir_50	15	1	GGGACTTGAGTAGGAGGG	18
novel_mir_481	15	1	TGGGGCGGAGCGTCTGGA	18
novel_mir_345	15	1	GGTGTGGAAATTGAGGCT	18
novel_mir_412	14	1	TGTGTGTGTGTGTGTGAGTGTATGT	25
novel_mir_457	14	2	TTGGAGTCTTTTTTGCCTGTGGT	23
novel_mir_80	14	2	TGAGGCCTGGGTTCAAATCCTG	22
novel_mir_167	14	2	CATCCAAAGGGATAAGGCAAGT	22
novel_mir_51	14	1	AGGCAGGGAGTAGGAGGCTGC	21
novel_mir_366	14	2	TGTATTATAATAGCTAACTGT	21
novel_mir_310	14	2	TTTCAGGGCTGTGGCCAGTGT	21
novel_mir_524	14	1	TGCACGCGACCATAGAGCCT	20
novel_mir_499	14	2	TTAGTTATGAGGGCTATGAG	20
novel_mir_140	14	2	ACTGGACTGGGAGTCAGAAG	20
novel_mir_346	14	1	AAAATGTAGGCCGGGCACA	19
novel_mir_222	14	2	AGGCTCAGGTTGGAATCTT	19
novel_mir_347	14	1	TTTCTGGGCTGGGTGCGG	18
novel_mir_456	13	2	ATCCCTGAACTGTCCCTGGCT	21
novel_mir_304	13	1	TATATATATATATATGTACGT	21
novel_mir_294	13	2	TGCGGCGGCTTCAGCTCAGG	20
novel_mir_490	13	1	TGTGTGTGTGTGAGTGTAA	19
novel_mir_582	12	1	AAAGGCCAGCCTGCCAGGAGTGAAG	25
novel_mir_349	12	1	TCTTTCAGTGTGTGCCTTTTCTATG	25
novel_mir_214	12	1	TGAGTGTGTGTGTGAGAGTGTGTGT	25
novel_mir_525	12	1	GCTGGACATGTCCTACGAGCAGCT	24
novel_mir_417	12	1	ATAGAAAAGGGTTTTGGGACACTG	24
novel_mir_17	12	1	TATTCCGGAGCTCTCTGGTCAGGT	24
novel_mir_448	12	1	TGGGACACCGCTGACTGGAGGCT	23
novel_mir_215	12	1	CATCTGCCTCCTCTACCCCTGCA	23
novel_mir_175	12	1	TGAGTGTGTGTGTGCGAGTGTGT	23
novel_mir_85	12	2	AGGGTCTGACTGTCACTTGGAG	22
novel_mir_512	12	2	TGCGCTGGCGCTTCTGATTGGC	22
novel_mir_492	12	1	AAGAGCCTGGAACTGCACCAAA	22
novel_mir_489	12	2	CCAGCCTACTGGAGGATAAGAG	22
novel_mir_416	12	1	GACAGATGAGAGCCTCAGCAGC	22
novel_mir_413	12	1	GTAGGGCTGGGGAGCTTGTTGG	22
novel_mir_354	12	1	CTCCTTCATCTGTTCATTGGCT	22
novel_mir_350	12	1	GGGTGTCGGTGCTGGGACCCTG	22
novel_mir_288	12	1	TTCATGGGGAAGCAGATTTGGG	22
novel_mir_249	12	1	TTATGTCAGGGTGTGTGTGTGT	22
novel_mir_248	12	1	TGTTCTTAGGCTCAACGGCATC	22
novel_mir_246	12	1	ATAGTAATAGTTGAATTTGATT	22
novel_mir_187	12	2	TTGGAGTCTTTTTTGCCTGTGG	22
novel_mir_527	12	1	ATCCAAAGGGATAAGGCAAGT	21
novel_mir_526	12	1	CTCCACTGCTGCTGCTCCAGC	21
novel_mir_491	12	1	CCCAGGACCTGAGTGACAAAT	21
novel_mir_353	12	1	GACCAGGTGGCGGGGACAGGG	21
novel_mir_352	12	1	CTCTGGTTATGGCTGTGGCTA	21
novel_mir_300	12	2	ATTCCTTTTTCTCTTCCTCAG	21
novel_mir_273	12	2	TTCCCCGCTTCCCCCCTAGGG	21
novel_mir_216	12	1	TTTACAGATGCTGACAATACT	21
novel_mir_213	12	1	TATATATATATGTGTACGTAT	21
novel_mir_155	12	2	GAGGCCATTCGGCTCTGAGGT	21
novel_mir_581	12	1	CTGGGTTGGGTTGGGCTGGG	20
novel_mir_46	12	2	TGTTCTTAGGCTCAACGGCA	20
novel_mir_447	12	1	GTGTGTGTGTGAGTGTGAAA	20
novel_mir_419	12	1	AGGCTAAGTTCTGAGAACTA	20
novel_mir_414	12	1	CTGTCTCTTCTGTCTCTCTC	20
novel_mir_247	12	1	GGGCAGATGTGGGAATGTGT	20
novel_mir_161	12	1	GTGGTGGCGGCGGCGGCGGT	20
novel_mir_450	12	1	TGAATGTGTGTGTGTGAGT	19
novel_mir_449	12	1	TGTGTGCACCTGTGTCTGT	19
novel_mir_348	12	1	GTGAAAGAAAAGTGGGTGC	19
novel_mir_250	12	1	CAGGGCTTTTGGGAGGGTT	19
novel_mir_207	12	2	TAGGTCACTGGGGTCAGAG	19
novel_mir_123	12	2	CCCCTGGGCTGTTACTGTT	19
novel_mir_99	12	1	CAGCATGGACTTTGGAGC	18
novel_mir_583	12	1	CAGGGACACTCACAGCAG	18
novel_mir_566	12	1	TGAATGTTTTTCTTAATG	18
novel_mir_517	12	1	CCGCGCCCCGGCCCCGGC	18
novel_mir_467	12	1	TGGGGCAGAGCTGGGGTG	18
novel_mir_415	12	1	TTACAGAGGAAACTGAGA	18
novel_mir_306	12	1	AAGCAGGGGCTGAGCAGC	18
novel_mir_305	12	1	GAGAAAACTGAGACTTTG	18
novel_mir_245	12	1	TGGGGCTGGAGGCAGGGT	18
novel_mir_356	11	1	TAAGACTGTTATAATTTGTTTTGCA	25
novel_mir_79	11	2	TCAGAGCTGGAGGGACCCTTGG	22
novel_mir_451	11	1	TGGGTCTGAGGGTATGTCTGTG	22
novel_mir_317	11	1	CCTGAAATCTGAACTGTGTTCA	22
novel_mir_126	11	2	CTGGTCACCGCGGCGGAGTGGA	22
novel_mir_83	11	2	CCTTGGACTTTTGCTGAAGTG	21
novel_mir_39	11	2	TGTGCGAAGCTAAGTCTCTGA	21
novel_mir_217	11	1	TGAGTGTATGTGTGTGAGTG	20
novel_mir_421	11	1	TGAAATCTGAACTGTGTTC	19
novel_mir_420	11	1	CAGTGAGGAATCTATTACA	19
novel_mir_122	11	2	TCTCTGGGCCTGTGTCTTT	19
novel_mir_355	11	1	TGTGATTCTGGGCAAGTT	18
novel_mir_251	11	1	GTTGAGGAATTTTTGATG	18
novel_mir_44	10	2	TGGAGCTGGACCAGGAGAGGAGT	23
novel_mir_487	10	2	TTAGAGCTTCAACCTCCAGTGT	22
novel_mir_22	10	1	TGGGGCGGAGCGTCTGGAAGCT	22
novel_mir_206	10	2	ACAGTATCCGTCTTGCAGTGGC	22
novel_mir_139	10	1	AGAACACAGGTGTCGTGAAAAC	22
novel_mir_358	10	1	AGCGGATGAGGACGTTAATCT	21
novel_mir_173	10	2	TACTGTGTAGCTTTGAGTAAG	21
novel_mir_164	10	1	ACCCCGGCCTGTCCCCTCCAG	21
novel_mir_470	10	1	TTGGGTGTGTCACTTGCTGG	20
novel_mir_291	10	1	GAAGTGTGACGTGGACATCT	20
novel_mir_61	10	1	AGGGACAGTGCCTGGTGGG	19
novel_mir_549	10	1	GTGTGGACTTTGGAGTCAG	19
novel_mir_529	10	1	TACAGCTGTGGCTATGGCT	19
novel_mir_361	10	1	CTGTGCCTGGCCTGGGGAG	19
novel_mir_359	10	1	TTGTTTTTGGCTGGGTGCA	19
novel_mir_357	10	1	TTGTGGGGTTGCTGTGAGG	19
novel_mir_162	10	1	CGGCCGCGTTCGGAGGAGG	19
novel_mir_584	10	1	CTGGGACTGTGTGTGTGT	18
novel_mir_493	10	1	GTGTGTGTGCGAGTGTGC	18
novel_mir_469	10	1	CCTGTGAGAGCTGAGGGT	18
novel_mir_468	10	1	AACGTAGGAGGCGTAGAG	18
novel_mir_453	10	1	TGTGTGTGTCTTGTTGTG	18
novel_mir_452	10	1	GGAAGCAGAGCCAGGACT	18
novel_mir_422	10	1	ACTGGACTGGGAGTCAGA	18
novel_mir_360	10	1	AATTTTTGGCTGGGTGCG	18
novel_mir_165	10	1	CTGGGCTGGGGTCTGGGG	18
novel_mir_494	9	1	TGGAGGGGAGGGGGCTGGCTGT	22
novel_mir_384	9	1	AGGGGTGCTGGTGCGGGTGCTG	22
novel_mir_66	9	1	TGTGGGCTGACCTGCATGTGT	21
novel_mir_64	9	1	AGCATGACTGGGCCATGGGAG	21
novel_mir_550	9	1	TCCGTCCGCGTGTGGAAGGTC	21
novel_mir_423	9	1	TGTGTGTGTGTATGTGTATCC	21
novel_mir_383	9	1	CTCCTGACATTGTCACCTGAG	21
novel_mir_531	9	1	TCTGCACTCTATACGACCCA	20
novel_mir_483	9	1	GCGCGTGGATGCTCGGTCTC	20
novel_mir_362	9	1	AGTGCGTCAGAAGCTGTGGC	20
novel_mir_256	9	1	TTGGAGAGTGGGCAGCAGAG	20
novel_mir_255	9	1	TGTGGGTGGGCAGGAGGACA	20
novel_mir_254	9	1	TTTCAGGGCTGTGGCCAGTG	20
novel_mir_425	9	1	GAGTGTGTGTGTGTGAGAA	19
novel_mir_424	9	1	TAACCCTGGGACTGAAACC	19
novel_mir_308	9	1	AGGATGTGTGTGCGTGCGT	19
novel_mir_567	9	1	ATGTCTGTGTGCTGTGTG	18
novel_mir_544	9	1	GTGGTTGGTGTGGTGGCT	18
novel_mir_530	9	1	AGGAGAGGCTGAGACAGA	18
novel_mir_505	9	1	AAGGGGCAGACCTGGGAT	18
novel_mir_482	9	1	GGAGGAGGAGAGAGCTCC	18
novel_mir_471	9	1	GAGAGGCAGGACAGGGTG	18
novel_mir_364	9	1	CTGCTGGAGGGGGCTCTG	18
novel_mir_363	9	1	TAGGAGGGCTGAGAGGGC	18
novel_mir_307	9	1	ACTTGCAGGGCTGAGCTG	18
novel_mir_253	9	1	GGCGGCGGCGGTGGTGGG	18
novel_mir_103	9	1	GCAGGCCTGGGCTATCGG	18
novel_mir_102	9	1	TGGGTGAAGGTGGAAGTG	18
novel_mir_365	8	1	GGTCAGACAGGCTGCACTTCCTCAG	25
novel_mir_569	8	1	GTGTGTGGGGACGGCCATGTGAAG	24
novel_mir_427	8	1	GAGAGTAACTGGAATGAGATTGTT	24
novel_mir_386	8	1	ACTAATGTGAATGACGGGACAGA	23
novel_mir_351	8	1	CTACAGCTGTGGCTATGGCTCTG	23
novel_mir_74	8	1	ACATGCGCCCTCGGCTTCTGGC	22
novel_mir_551	8	1	CCTGGGGGGAGGGGGCCTGGAC	22
novel_mir_532	8	1	TCTGAGACTAGAGCAAAGCCCT	22
novel_mir_485	8	1	CAAGGAAAAAGAAGAACTGATT	22
novel_mir_484	8	1	GCCCCTGCCCTCCACCTGCCCT	22
novel_mir_31	8	1	AGACTGACCCAGAGTCTCAAGC	22
novel_mir_193	8	1	ACCGGACTCGCCTCTTCCAACT	22
novel_mir_572	8	1	TATGTGGACCTGGAGAGGAAG	21
novel_mir_570	8	1	TGTGTCTGTCTGTGTGTCTGT	21
novel_mir_368	8	1	GTTTAGAGGCGGATTTGGTCG	21
novel_mir_25	8	1	TCATGAACAATAAACAAGAGT	21
novel_mir_218	8	1	CCTCAGTCCGTATTGGTCTCT	21
novel_mir_142	8	1	ACAAGGTACTCTGTGGATATC	21
novel_mir_571	8	1	GTGGCGGCGGCGGCGGCGGA	20
novel_mir_568	8	1	CAAGAGCCTGGAACTGCACC	20
novel_mir_387	8	1	CCGGGGGTGGGGGTTGGGCC	20
novel_mir_385	8	1	ATCGGGGTTCGCCGCAGGCT	20
novel_mir_369	8	1	TGGGGACCCTGCGGGCTGGA	20
novel_mir_318	8	1	TGGGAAGGCGAAAGGCTGTG	20
novel_mir_27	8	1	AAGCTTACCTGGAGATTTCT	20
novel_mir_195	8	1	AAAGATTCCAACCTGAGCCT	20
novel_mir_180	8	1	GCTGGCCCTCTGCCCTCTGC	20
novel_mir_179	8	1	TGACAAATGTAGCCACTTCA	20
novel_mir_168	8	1	TTGCCTTATCCCTTTGGATG	20
novel_mir_108	8	1	AGGCCGAGGGGGCCCAGAAC	20
novel_mir_72	8	1	AGAGTGGAAGTCAGGGAAG	19
novel_mir_495	8	1	TGAGCAAGTGAAGTATGTG	19
novel_mir_473	8	1	AGGGCGATCCTGGAAGCTG	19
novel_mir_472	8	1	CTGGGGGAAGGCGTGGGGA	19
novel_mir_426	8	1	GGTGGGGTTAGCTTAGGTT	19
novel_mir_309	8	1	AGGCTGGATGCAGAAGCTG	19
novel_mir_292	8	1	TGATAATGACTGTTAAATG	19
novel_mir_236	8	1	GGCAAAGACAGAGACAGTG	19
novel_mir_69	8	1	AGGCCTCAGACTGCAGTT	18
novel_mir_586	8	1	TGTTTGGGTGGATTTGAC	18
novel_mir_585	8	1	CAGAGGACACAGGCAGCC	18
novel_mir_573	8	1	ATGGCGGCTGAAGGCGAT	18
novel_mir_553	8	1	AGGAAGATGCTGGCTCTG	18
novel_mir_552	8	1	TGAGGGGCAGAGAGCAAG	18
novel_mir_518	8	1	GCGCGCCCCCGCCCCGGT	18
novel_mir_475	8	1	ATGGTGTCGGCGAAGGCG	18
novel_mir_474	8	1	GGGGACCGGGCGGGAAGG	18
novel_mir_455	8	1	AGAGCTGTGGTTGGTGTG	18
novel_mir_454	8	1	AAGGCTGGAGGACACACC	18
novel_mir_367	8	1	TGGCTCTGGCTGTGGCTA	18
novel_mir_30	8	1	GTGAGTGCCGGTCTGGGA	18
novel_mir_258	8	1	TTGGGCTTGGCTTTGGGT	18
novel_mir_178	8	1	TTGGGGTGGCCAGGCATG	18
novel_mir_144	8	1	GGTGATATTGTCAGAGGC	18
novel_mir_143	8	1	ACGGCGGCGGCGGCGGGA	18
novel_mir_107	8	1	GTGGGTGGTCTGTTTTTC	18
novel_mir_106	8	1	GTGTGTGTGTGAGTGGGC	18
novel_mir_476	7	1	TCAGAGCTGGAGGGACCCTTGGA	23
novel_mir_263	7	1	ATGGGTCTGAGGGTATGTCTGTG	23
novel_mir_260	7	1	TTTGTCAGGGCAGGAGGAAGAGT	23
novel_mir_181	7	1	TATATATATATATATGTACGTAT	23
novel_mir_111	7	1	TTTCAGGTTTTGAACATAGAGGT	23
novel_mir_533	7	1	TCCCACGCCCTGCTCTCTGGCA	22
novel_mir_506	7	1	GGGGCCTCGGGACTTCCCTGTG	22
novel_mir_496	7	1	TGGGGTGGGAGGGGTGATGAGC	22
novel_mir_430	7	1	CTGAAGCCCCTTCCACTGGTAG	22
novel_mir_428	7	1	GCCTGGACTTCTATGTGGTGCT	22
novel_mir_266	7	1	ATGGGGAGGGTGTGAGAGAGGT	22
novel_mir_265	7	1	GATCTGTGTAGGTTTGGTCTGG	22
novel_mir_261	7	1	TTGGAGCTGAGGCTGTGGCCAC	22
novel_mir_554	7	1	ATCAGTACTTGTGACTTTGTT	21
novel_mir_507	7	1	TCAGGGAGAAAGAAGGGTTAT	21
novel_mir_389	7	1	TTGGAGTGATCAGATACCAGT	21
novel_mir_267	7	1	TGCGGGTGGAACTCAGGGCTG	21
novel_mir_112	7	1	TGCACGCGACCATAGAGCCTT	21
novel_mir_429	7	1	TGGGCTTCTCTCTGGCCACA	20
novel_mir_295	7	1	TGTGTGCGTGGGTCCTGCAG	20
novel_mir_268	7	1	GAGGCCATTCGGCTCTGAGG	20
novel_mir_264	7	1	TACTGTGTAGCTTTGAGTAA	20
novel_mir_196	7	1	TCACCGGGCGACCTGCGGCC	20
novel_mir_113	7	1	GCGGGAGGGTTGTGGCGGCC	20
novel_mir_587	7	1	GGTGGCGGCGGCGGCGGCT	19
novel_mir_370	7	1	ACTGGGATGTGTGTGTGTG	19
novel_mir_110	7	1	AGCTATGAAGTCTATGAAT	19
novel_mir_75	7	1	GGTGGGTGCTGTAGGCTT	18
novel_mir_574	7	1	GTGTGTGGGTGTGTTTGC	18
novel_mir_534	7	1	TGAGGTAGTAGGTGGTGT	18
novel_mir_262	7	1	GAGGGTTGGGTGGAGGCA	18
novel_mir_435	6	1	TCCGGATGACTGACCAAGAGGCTAT	25
novel_mir_297	6	1	ATCCAGATGTTTGTTGGGACAGAAA	25
novel_mir_375	6	1	TCTTATCTGTGCTTTCCCTCCATT	24
novel_mir_372	6	1	TGAGCGGGCGTGGGGAAGGTTCCC	24
novel_mir_225	6	1	TAGTGTGTGTGTGTGAGTGTGTGT	24
novel_mir_78	6	1	TCTCCTACTGAAGCCTCCTGTGT	23
novel_mir_539	6	1	ACCAGAAATATGTGGATGAGGCT	23
novel_mir_436	6	1	TATGGAGTGTGTATATATGTGTG	23
novel_mir_373	6	1	ACAGTCAAGGAAAAAGAAGAACT	23
novel_mir_322	6	1	CCCCAGGACCTGAGTGACAAATG	23
novel_mir_320	6	1	TTGGCTAACCCAAAACAGAGACT	23
novel_mir_269	6	1	TGACTTTGAGGGGTAGTGACTCT	23
novel_mir_221	6	1	GTCCCCAGACTCTCCCGGGCTGT	23
novel_mir_205	6	1	TATTAGTTATGAGGGCTATGAGC	23
novel_mir_151	6	1	CTTCTGCCGAGGTGTCCCTGATG	23
novel_mir_149	6	1	TCGGGCCCCAGATGGCCGGCGGC	23
novel_mir_116	6	1	TCTGGTACTGAAGCGAGATGAGG	23
novel_mir_588	6	1	TAATTTCTGTTTTTCTCTTACA	22
novel_mir_557	6	1	CCAGGACCTGAGTGACAAATGA	22
novel_mir_545	6	1	TAGAGGAAAATAGTAAATCAGT	22
novel_mir_542	6	1	AGTTATCAAGGCATGAGAGAAC	22
novel_mir_541	6	1	ATACTGCGTCAACTTCATGCTG	22
novel_mir_535	6	1	CCCTCAGTCCGTATTGGTCTCT	22
novel_mir_528	6	1	TTGCCTTATCCCTTTGGATGGA	22
novel_mir_508	6	1	TGGTCTGCCTGGCTGAAGGGTT	22
novel_mir_477	6	1	AGGACAGCGAGAGGCAGCTCTG	22
novel_mir_459	6	1	ACTGCCACTTGTAGTCTTCCTT	22
novel_mir_458	6	1	CCTTTCACTGATGTGCTCCACT	22
novel_mir_434	6	1	CTTGAGACTCTGGGTCAGTCTA	22
novel_mir_41	6	1	GATCCCTGAACTGTCCCTGGCT	22
novel_mir_391	6	1	AAATGAATCATGTTGGGCCTGT	22
novel_mir_374	6	1	CTGCTGATTAGAGAGGGCCAAA	22
novel_mir_319	6	1	AAGGACTACAACTCCCAGTGTG	22
novel_mir_311	6	1	CTTGCCTTATCCCTTTGGATGG	22
novel_mir_299	6	1	ACTTGCCTTATCCCTTTGGATG	22
novel_mir_278	6	1	AGGTCGGCACCCGGGGCCCTTT	22
novel_mir_224	6	1	TGACAAATGTAGCCACTTCATT	22
novel_mir_204	6	1	AGCAGGCATAGACACGTGTGAT	22
novel_mir_558	6	1	TCTGCAGAGACTCAGATGACA	21
novel_mir_556	6	1	AGTGTGCATACCCTCCTGGGA	21
novel_mir_478	6	1	CGACCTTCTGTCACTGTGGAA	21
novel_mir_431	6	1	AAGACGGGAAGCCTGGACTTT	21
novel_mir_40	6	1	TTCCTTTTCATTGTACACATT	21
novel_mir_38	6	1	TCGCTGCCTCTGGGGACCAAG	21
novel_mir_371	6	1	TAAGTTATCAAGGCATGAGAG	21
novel_mir_277	6	1	TCTGCCGAGGTGTCCCTGATG	21
novel_mir_227	6	1	TCGGCACCCGGGGCCCTTTGT	21
novel_mir_197	6	1	GGCGGCGGTGGTGGCGGTGGC	21
novel_mir_186	6	1	TTGCTTTTCTGTCCCCACGTT	21
novel_mir_170	6	1	GAGGTTCGGGGCCCGGCGCTG	21
novel_mir_152	6	1	GCTGGACATGTCCTACGAGCA	21
novel_mir_120	6	1	ATCTCCACTACTGCGGCCACA	21
novel_mir_118	6	1	CCTGTCCTCCAGGAGCTCACC	21
novel_mir_117	6	1	ACGGAAATGAGGCTTGCCTGC	21
novel_mir_538	6	1	TCACTCTGGCCCCGCCCCGC	20
novel_mir_536	6	1	GCGGCGGTGGTGGCGGTGGC	20
novel_mir_498	6	1	ATGGGGGTGTGTGTATATGT	20
novel_mir_486	6	1	GCCTGGGATCTGAACTCAGA	20
novel_mir_460	6	1	TCCCGCCGGGGCAGGGAAGC	20
novel_mir_390	6	1	CAGCTCACTGGCGTCTCGAG	20
novel_mir_298	6	1	AATCGGCCTGTGGCATGCAG	20
novel_mir_274	6	1	TGTGCAGGTGCTGTGTGGGC	20
novel_mir_272	6	1	CGAGGCCGGGCTGCACTGCG	20
novel_mir_271	6	1	CGACGGCGGCGGCGGCGGGA	20
novel_mir_226	6	1	CTTGCCTTATCCCTTTGGAT	20
novel_mir_201	6	1	TCTCTGGGCCTGTGTCTTGG	20
novel_mir_199	6	1	TATTTGCTGAATTCAGGGAT	20
novel_mir_169	6	1	TAAGTTATCAAGGCATGAGA	20
novel_mir_121	6	1	GACCTTCTGTCACTGTGGAA	20
novel_mir_119	6	1	TCCATAGAGTGGACTGTCTG	20
novel_mir_537	6	1	TTGATCAGAACAGGGCTTT	19
novel_mir_519	6	1	CCGCGCGCGCCGCTCGCCC	19
novel_mir_432	6	1	TGAAGGCTGGCAGTGATGG	19
novel_mir_392	6	1	AGGGCAGGAAGGTGGGTCT	19
novel_mir_279	6	1	AGGTGTGTGCTCTTTTTTT	19
novel_mir_220	6	1	TGATCAGAACAGGGCTTTG	19
novel_mir_200	6	1	CGGCGGGCGGCGGGCGGCT	19
novel_mir_198	6	1	TGGGAACCAGTGCAGGGCA	19
novel_mir_150	6	1	AAGAAGCTGGCCAAGAAGT	19
novel_mir_589	6	1	TGATCAGAACAGGGCTTT	18
novel_mir_575	6	1	CTCTCTCTCTCCCCCGTC	18
novel_mir_555	6	1	TTGTCTTTCTGTCTCTCC	18
novel_mir_521	6	1	GTCGGGGGGCGGGGGCGG	18
novel_mir_520	6	1	TCTCTCTCCCCCGCCCCT	18
novel_mir_479	6	1	GCGGGTCGGGGCTGGGCT	18
novel_mir_433	6	1	GAGCTGTGGGTGAGGGCT	18
novel_mir_377	6	1	GGGGCAGGTGAGAGAGCA	18
novel_mir_376	6	1	AAAAATGGGGCCCACAGG	18
novel_mir_276	6	1	TCAGTGGGCTGCCTGGCA	18
novel_mir_275	6	1	AAGGCAGACAGACAGTGG	18
novel_mir_270	6	1	TGTGACTTCCTGGCTGCC	18
novel_mir_223	6	1	CATTAGGAGGGCTGAGAG	18
novel_mir_203	6	1	TTGATCAGAACAGGGCTT	18
novel_mir_86	5	1	AACCCAAGACTGGGGTAACTGGA	23
novel_mir_540	5	1	TAGCAAGGATTTGAATGCAGTGT	23
novel_mir_509	5	1	ATCTGAGCCCTGTCCTCCCGCAG	23
novel_mir_503	5	1	ACAGTATCCGTCTTGCAGTGGCT	23
novel_mir_378	5	1	GAGGAGTGTACTTGGGTCTCATA	23
novel_mir_235	5	1	GGGTCTGGAGGGCTGGGCGGGAG	23
novel_mir_82	5	1	TATTCTACGACTCTGCCCACAA	22
novel_mir_560	5	1	AAACTTCTGGTCACGTAGGATT	22
novel_mir_559	5	1	GGAGGTCGGCTGCGGCTCCGCT	22
novel_mir_547	5	1	TGCTGTGAATATCTGTGCAGGT	22
novel_mir_543	5	1	AGGCGGGAATTCCATCTCATTG	22
novel_mir_488	5	1	CTCAGGACTGGGTCATTCTGTT	22
novel_mir_439	5	1	TTAATATGTACTGACAAAGCGT	22
novel_mir_396	5	1	TGGGCTTCTCTCTGGCCACACA	22
novel_mir_395	5	1	TTGTGGGGTGCTAGAGGCCAGA	22
novel_mir_394	5	1	TGTATGTATGTAGATGTATATC	22
novel_mir_324	5	1	ACTCGGCGGCAGCTTCTCGGGT	22
novel_mir_323	5	1	TGGATGGGATCGGAGCTCTAGA	22
novel_mir_231	5	1	ATAATGACTGTTAAATGAGAAT	22
novel_mir_229	5	1	ATGGGGGTGTGTGTATATGTGT	22
novel_mir_128	5	1	TCTCGTCCCGGCCCTGCCCGCT	22
novel_mir_591	5	1	AAATTGAATGGGTCAGGATGG	21
novel_mir_511	5	1	AAGTTCCATAATTCTCTGGCT	21
novel_mir_510	5	1	TAGGGGTGGGAACTGGGCACT	21
novel_mir_502	5	1	TTATCTAGATATATCTCTGTA	21
novel_mir_501	5	1	TCCTGACGCTTCTCTCCCGCA	21
novel_mir_500	5	1	TCTGGGGAGTGTGTGTGATAG	21
novel_mir_462	5	1	ACGCGATTTGTAGCACAGACA	21
novel_mir_461	5	1	TCAGGACTGGGTCATTCTGTT	21
novel_mir_440	5	1	TTTGCTTTGTAATGTGGACTG	21
novel_mir_42	5	1	ATTAGGTAGTGGCAGTGGAAA	21
novel_mir_393	5	1	TCAGAGCTGGAGGGACCCTTG	21
novel_mir_312	5	1	TGAAACTTCTGGTCACGTAGG	21
novel_mir_285	5	1	AGACTGTCTGTGCTGTGGACT	21
novel_mir_283	5	1	CCCTCCGTGCTGCGTCCCTCG	21
novel_mir_281	5	1	CGTGGTCTTCGGGGAGAGAGC	21
novel_mir_230	5	1	TATGGTACCTGTCAATCAAGA	21
novel_mir_188	5	1	AACGTAGGAGGCGTAGAGCTC	21
novel_mir_156	5	1	AAACTTCTGGTCACGTAGGAT	21
novel_mir_124	5	1	ATTTTTTCTGGAGATTCTGTT	21
novel_mir_84	5	1	ACGGAAATGAGGCTTGCCTG	20
novel_mir_592	5	1	CTGCCTGTACATGTGAACGT	20
novel_mir_590	5	1	TTCAAACTGAGCCTTGCTTT	20
novel_mir_579	5	1	AACGTAGGAGGCGTAGAGCT	20
novel_mir_576	5	1	TCTGAGACTAGAGCAAAGCC	20
novel_mir_561	5	1	TCTTGGGAACTCTTAATATG	20
novel_mir_438	5	1	CTGGACTGTCCCCCTGGGAG	20
novel_mir_400	5	1	TGTGAATATCTGTGCAGGTT	20
novel_mir_282	5	1	AGGAGCTGGGGCCCAAGTGG	20
novel_mir_280	5	1	GAGGCGACGCGGTGACTGGA	20
novel_mir_234	5	1	CCCACGCCCTGCTCTCTGGC	20
novel_mir_232	5	1	GTGGGAACCAGTGCAGGGCA	20
novel_mir_153	5	1	GTTTAGAGGCGGATTTGGTC	20
novel_mir_577	5	1	TGGGGCGGAGCGTCTGGAA	19
novel_mir_284	5	1	TTCGTGGGGCAGCACTGTG	19
novel_mir_233	5	1	TGGACTTCTATGTGGTGCT	19
novel_mir_127	5	1	AGGCGTCTAGTACTTTCGG	19
novel_mir_578	5	1	ATGGCAGGGACTGAAGGT	18
novel_mir_463	5	1	TGTGATAGTGGGGTCAGT	18
Number of identified miRNA species	592
Total matched reads to known miRNA species	65878
Average reads per sample	2533.77

## Sheet: Table_S3
Table S3 - Differentially expressed known miRNAs (p<0.01) between all milk from healthy dyads (n=12) and milk from infected dyads (n=14) samples.
* Blue highlighted were the high differentially expressed miRNAs (-2≥fold change≤2).
Known mature miRNA species	Reads number of milk cells and lipid samples from healthy dyads (n=12)	Reads number of milk cells and lipids samples from infected dyads (n=14)	Reads mean of milk cells and lipids samples from healthy dyads (n=12)	Reads mean of milk cells and lipids samples from infected dyads (n=14)	log2Ratio (infection - milk cells and lipids/healthy - milk cells and lipids samples) normalised*	p-value	q-value(Storey et al. 2003)	UP/Down regulated
hsa-miR-450a-2-3p	0	49	0	3.5	6.43605	2.14291e-12	5.64533e-12	Downregulated
hsa-miR-424-5p	15	1186	1.25	84.7143	6.12634	5.3133e-264	4.5767e-263	Downregulated
hsa-miR-6503-5p	2	118	0.166667	8.42857	5.70398	5.4386e-28	1.95742e-27	Downregulated
hsa-miR-4772-3p	2	98	0.166667	7	5.43605	1.88934e-23	6.32489e-23	Downregulated
hsa-miR-34c-5p	2	92	0.166667	6.57143	5.3449	4.56302e-22	1.49491e-21	Downregulated
hsa-miR-1228-5p	0	20	0	1.42857	5.14327	7.22002e-06	1.4414e-05	Downregulated
hsa-miR-1250-5p	2	79	0.166667	5.64286	5.12512	4.90231e-19	1.52153e-18	Downregulated
hsa-miR-542-3p	29	1054	2.41667	75.2857	5.00502	3.12076e-231	2.54513e-230	Downregulated
hsa-miR-618	17	543	1.41667	38.7857	4.81868	8.6862e-119	5.2849e-118	Downregulated
hsa-miR-450b-5p	58	1578	4.83333	112.714	4.58724	0	0	Downregulated
hsa-miR-223-3p	1096	28547	91.3333	2039.07	4.52436	0	0	Downregulated
hsa-miR-509-5p	0	13	0	0.928571	4.52178	0.000396916	0.000682246	Downregulated
hsa-miR-7850-5p	0	13	0	0.928571	4.52178	0.000396916	0.000682246	Downregulated
hsa-miR-142-5p	1949	49011	162.417	3500.79	4.47364	0	0	Downregulated
hsa-miR-4645-3p	1	25	0.0833333	1.78571	4.46519	9.66336e-07	2.0521e-06	Downregulated
hsa-miR-150-3p	18	433	1.5	30.9286	4.40964	7.44769e-92	4.0493e-91	Downregulated
hsa-miR-142-3p	958	22293	79.8333	1592.36	4.36176	0	0	Downregulated
hsa-miR-873-5p	7	150	0.583333	10.7143	4.2428	2.18138e-32	8.23784e-32	Downregulated
hsa-miR-6718-5p	1	21	0.0833333	1.5	4.21366	9.63193e-06	1.8982e-05	Downregulated
hsa-miR-150-5p	1153	24041	96.0833	1717.21	4.20337	0	0	Downregulated
hsa-miR-155-3p	1	20	0.0833333	1.42857	4.14327	1.71882e-05	3.31908e-05	Downregulated
hsa-miR-450a-5p	98	1886	8.16667	134.714	4.08774	0	0	Downregulated
hsa-miR-6503-3p	7	130	0.583333	9.28571	4.03635	1.49732e-27	5.33891e-27	Downregulated
hsa-miR-503-5p	12	222	1	15.8571	4.03079	8.29784e-46	3.51451e-45	Downregulated
hsa-miR-6502-5p	2	36	0.166667	2.57143	3.99126	1.17114e-08	2.66415e-08	Downregulated
hsa-miR-4653-3p	1	18	0.0833333	1.28571	3.99126	5.50111e-05	0.000103111	Downregulated
hsa-miR-217	1	17	0.0833333	1.21429	3.9088	9.86546e-05	0.000179218	Downregulated
hsa-miR-184	33	538	2.75	38.4286	3.84841	2.66071e-105	1.53364e-104	Downregulated
hsa-miR-4423-3p	1	16	0.0833333	1.14286	3.82134	0.000177196	0.000313722	Downregulated
hsa-miR-582-3p	39	542	3.25	38.7143	3.61808	1.25722e-101	7.13931e-101	Downregulated
hsa-miR-371b-5p	4	53	0.333333	3.78571	3.54926	3.04698e-11	7.63354e-11	Downregulated
hsa-miR-424-3p	61	799	5.08333	57.0714	3.53265	3.12868e-146	2.18045e-145	Downregulated
hsa-miR-338-5p	160	1894	13.3333	135.286	3.38663	0	0	Downregulated
hsa-miR-4477b	2	23	0.166667	1.64286	3.3449	1.92298e-05	3.70398e-05	Downregulated
hsa-miR-450a-1-3p	2	19	0.166667	1.35714	3.06927	0.000185062	0.000325393	Downregulated
hsa-miR-126-5p	3	28	0.25	2	3.04373	6.16452e-06	1.24037e-05	Downregulated
hsa-miR-223-5p	1005	9370	83.75	669.286	3.04219	0	0	Downregulated
hsa-miR-4286	14	127	1.16667	9.07143	3.00267	1.11445e-21	3.63556e-21	Downregulated
hsa-miR-509-3p	2	18	0.166667	1.28571	2.99126	0.000324827	0.000562116	Downregulated
hsa-miR-4772-5p	7	60	0.583333	4.28571	2.92087	8.74956e-11	2.10929e-10	Downregulated
hsa-miR-708-3p	57	456	4.75	32.5714	2.82134	3.83892e-69	1.87451e-68	Downregulated
hsa-miR-4473	4	29	0.333333	2.07143	2.67932	1.60433e-05	3.11369e-05	Downregulated
hsa-miR-455-3p	10	71	0.833333	5.07143	2.64916	1.9615e-11	4.96275e-11	Downregulated
hsa-miR-7854-3p	5	35	0.416667	2.5	2.62869	2.72442e-06	5.64481e-06	Downregulated
hsa-miR-1249-3p	5	34	0.416667	2.42857	2.58687	4.59188e-06	9.36225e-06	Downregulated
hsa-miR-338-3p	17	115	1.41667	8.21429	2.57937	3.94722e-17	1.18667e-16	Downregulated
hsa-miR-145-3p	89	598	7.41667	42.7143	2.56961	1.01203e-81	5.24215e-81	Downregulated
hsa-miR-126-3p	62	396	5.16667	28.2857	2.4965	4.72272e-53	2.12971e-52	Downregulated
hsa-miR-455-5p	157	998	13.0833	71.2857	2.48961	1.93374e-130	1.2563e-129	Downregulated
hsa-miR-145-5p	15	94	1.25	6.71429	2.46904	1.14803e-13	3.15448e-13	Downregulated
hsa-miR-143-3p	6822	42229	568.5	3016.36	2.45131	0	0	Downregulated
hsa-miR-143-5p	26	150	2.16667	10.7143	2.34972	8.25436e-20	2.60408e-19	Downregulated
hsa-miR-653-5p	4	23	0.333333	1.64286	2.3449	0.000366848	0.000633404	Downregulated
hsa-miR-139-3p	24	135	2	9.64286	2.31319	1.10944e-17	3.36171e-17	Downregulated
hsa-miR-708-5p	192	1064	16	76	2.29166	2.90732e-126	1.84198e-125	Downregulated
hsa-miR-1273g-3p	30	158	2.5	11.2857	2.21823	1.72012e-19	5.38233e-19	Downregulated
hsa-miR-222-5p	22	114	1.83333	8.14286	2.1948	2.53756e-14	7.04831e-14	Downregulated
hsa-miR-212-3p	10	49	0.833333	3.5	2.11412	1.06175e-06	2.23614e-06	Downregulated
hsa-miR-3614-3p	6	29	0.5	2.07143	2.09436	0.000190142	0.00033356	Downregulated
hsa-miR-934	620	2967	51.6667	211.929	2.08	0	0	Downregulated
hsa-miR-155-5p	6683	31604	556.917	2257.43	2.06288	0	0	Downregulated
hsa-miR-20b-5p	36	166	3	11.8571	2.02645	2.30871e-18	7.07959e-18	Downregulated
hsa-miR-4638-3p	6	27	0.5	1.92857	1.99126	0.000491679	0.000835762	Downregulated
hsa-miR-5091	7	29	0.583333	2.07143	1.87196	0.000527175	0.000892143	Downregulated
hsa-miR-582-5p	38	153	3.16667	10.9286	1.8308	4.39681e-15	1.24379e-14	Downregulated
hsa-miR-625-3p	147	573	12.25	40.9286	1.78406	2.8001e-50	1.24802e-49	Downregulated
hsa-miR-3202	10	38	0.833333	2.71429	1.74734	0.000153799	0.00027356	Downregulated
hsa-miR-1284	18	65	1.5	4.64286	1.67378	1.56661e-06	3.28138e-06	Downregulated
hsa-miR-7704	48	170	4	12.1429	1.64577	1.66817e-14	4.68443e-14	Downregulated
hsa-miR-212-5p	290	1006	24.1667	71.8571	1.61584	8.49073e-76	4.31068e-75	Downregulated
hsa-miR-139-5p	38	131	3.16667	9.35714	1.60683	3.55398e-11	8.87471e-11	Downregulated
hsa-miR-130a-3p	28	96	2.33333	6.85714	1.59895	1.62045e-08	3.66449e-08	Downregulated
hsa-miR-132-3p	615	2025	51.25	144.643	1.5406	1.16368e-140	7.89463e-140	Downregulated
hsa-miR-34a-5p	300	969	25	69.2143	1.51287	1.47138e-66	7.09424e-66	Downregulated
hsa-miR-3143	18	58	1.5	4.14286	1.50939	2.56225e-05	4.89841e-05	Downregulated
hsa-miR-31-5p	105	336	8.75	24	1.49941	6.66367e-24	2.24056e-23	Downregulated
hsa-miR-204-3p	29	90	2.41667	6.42857	1.45521	3.34586e-07	7.18484e-07	Downregulated
hsa-miR-4516	17	52	1.41667	3.71429	1.43431	0.000124581	0.000224192	Downregulated
hsa-miR-1260b	47	141	3.91667	10.0714	1.4063	4.81795e-10	1.13997e-09	Downregulated
hsa-miR-383-5p	19	57	1.58333	4.07143	1.4063	7.56204e-05	0.000139021	Downregulated
hsa-miR-1287-3p	29	84	2.41667	6	1.35567	2.97525e-06	6.14792e-06	Downregulated
hsa-miR-3200-3p	18	52	1.5	3.71429	1.35185	0.000244088	0.000427219	Downregulated
hsa-miR-146a-5p	61190	175019	5099.17	12501.4	1.33748	0	0	Downregulated
hsa-miR-204-5p	192	530	16	37.8571	1.28622	1.83822e-29	6.74264e-29	Downregulated
hsa-miR-3614-5p	71	191	5.91667	13.6429	1.24902	3.77762e-11	9.37211e-11	Downregulated
hsa-miR-1294	35	93	2.91667	6.64286	1.23121	5.05611e-06	1.02542e-05	Downregulated
hsa-miR-2277-3p	33	87	2.75	6.21429	1.21989	1.18238e-05	2.31233e-05	Downregulated
hsa-miR-4467	40	104	3.33333	7.42857	1.19985	2.2736e-06	4.73636e-06	Downregulated
hsa-miR-95-3p	156	405	13	28.9286	1.19771	1.20926e-20	3.92812e-20	Downregulated
hsa-miR-3144-3p	121	314	10.0833	22.4286	1.1971	2.41508e-16	7.01304e-16	Downregulated
hsa-miR-548u	31	80	2.58333	5.71429	1.18907	3.84374e-05	7.27574e-05	Downregulated
hsa-miR-144-3p	73	187	6.08333	13.3571	1.17841	4.12982e-10	9.83224e-10	Downregulated
hsa-miR-548ag	66	169	5.5	12.0714	1.17782	2.87939e-09	6.70937e-09	Downregulated
hsa-miR-3613-5p	1855	4738	154.583	338.429	1.1742	5.94182e-216	4.6011e-215	Downregulated
hsa-miR-3622a-5p	109	270	9.08333	19.2857	1.12997	3.84505e-13	1.03066e-12	Downregulated
hsa-miR-548i	140	335	11.6667	23.9286	1.08007	6.29902e-15	1.77534e-14	Downregulated
hsa-miR-1-3p	34	81	2.83333	5.78571	1.07373	0.000135622	0.000243489	Downregulated
hsa-miR-548ae-5p	146	340	12.1667	24.2857	1.0409	2.48876e-14	6.93789e-14	Downregulated
hsa-miR-363-3p	781	1797	65.0833	128.357	1.02353	6.2717e-67	3.04303e-66	Downregulated
hsa-miR-23a-3p	20811	47865	1734.25	3418.93	1.02296	0	0	Downregulated
hsa-miR-181c-3p	229	519	19.0833	37.0714	1.00172	7.18319e-20	2.27551e-19	Downregulated
hsa-miR-548d-5p	188	417	15.6667	29.7857	0.970653	1.6091e-15	4.56874e-15	Downregulated
hsa-miR-548ay-5p	200	442	16.6667	31.5714	0.965384	3.17261e-16	9.14352e-16	Downregulated
hsa-miR-23b-3p	5013	11015	417.75	786.786	0.957061	0	0	Downregulated
hsa-miR-6827-5p	61	134	5.08333	9.57143	0.95669	8.08996e-06	1.60256e-05	Downregulated
hsa-miR-301a-5p	57	125	4.75	8.92857	0.954232	1.69973e-05	3.2905e-05	Downregulated
hsa-miR-664a-3p	7818	17042	651.5	1217.29	0.945561	0	0	Downregulated
hsa-miR-625-5p	190	407	15.8333	29.0714	0.920367	5.08753e-14	1.40801e-13	Downregulated
hsa-miR-3653-5p	431	921	35.9167	65.7857	0.916851	1.46331e-29	5.39324e-29	Downregulated
hsa-miR-93-3p	241	514	20.0833	36.7143	0.914073	3.99526e-17	1.19642e-16	Downregulated
hsa-miR-451a	676	1441	56.3333	102.929	0.913313	5.28439e-45	2.20168e-44	Downregulated
hsa-miR-1299	5526	11764	460.5	840.286	0.911409	0	0	Downregulated
hsa-miR-181c-5p	202	429	16.8333	30.6429	0.90796	2.12742e-14	5.95225e-14	Downregulated
hsa-miR-504-5p	126	263	10.5	18.7857	0.882977	5.0767e-09	1.17579e-08	Downregulated
hsa-miR-3940-3p	119	247	9.91667	17.6429	0.874887	1.90907e-08	4.29187e-08	Downregulated
hsa-let-7g-3p	81	168	6.75	12	0.873805	3.65498e-06	7.49189e-06	Downregulated
hsa-miR-1246	749	1518	62.4167	108.429	0.840472	2.53129e-41	1.02133e-40	Downregulated
hsa-miR-454-5p	140	283	11.6667	20.2143	0.836713	6.98112e-09	1.612e-08	Downregulated
hsa-miR-21-5p	3137931	6325816	261494	451844	0.832776	0	0	Downregulated
hsa-miR-27b-3p	201381	405885	16781.8	28991.8	0.832481	0	0	Downregulated
hsa-miR-224-3p	905	1823	75.4167	130.214	0.831663	2.00633e-48	8.73912e-48	Downregulated
hsa-miR-1278	220	443	18.3333	31.6429	0.831141	5.82265e-13	1.54991e-12	Downregulated
hsa-miR-548ad-5p	204	410	17	29.2857	0.828393	4.79865e-12	1.24703e-11	Downregulated
hsa-miR-4662a-5p	125	249	10.4167	17.7857	0.815556	1.06985e-07	2.34333e-07	Downregulated
hsa-miR-331-3p	526	1045	43.8333	74.6429	0.811706	2.15168e-27	7.60143e-27	Downregulated
hsa-miR-140-5p	7096	13999	591.333	999.929	0.801584	0	0	Downregulated
hsa-miR-365b-3p	7406	14604	617.167	1043.14	0.800935	0	0	Downregulated
hsa-miR-365a-3p	7406	14602	617.167	1043	0.800738	0	0	Downregulated
hsa-miR-4488	904	1772	75.3333	126.571	0.792322	1.70625e-43	7.03247e-43	Downregulated
hsa-miR-144-5p	60	117	5	8.35714	0.784812	0.000424556	0.00072488	Downregulated
hsa-miR-378f	77	150	6.41667	10.7143	0.78337	6.77132e-05	0.000125084	Downregulated
hsa-miR-548l	112	218	9.33333	15.5714	0.782167	1.61279e-06	3.36892e-06	Downregulated
hsa-miR-6501-5p	76	147	6.33333	10.5	0.773083	9.64759e-05	0.000175677	Downregulated
hsa-miR-548ay-3p	143	276	11.9167	19.7143	0.769991	1.01266e-07	2.23725e-07	Downregulated
hsa-miR-221-3p	22806	43977	1900.5	3141.21	0.768674	0	0	Downregulated
hsa-miR-140-3p	25115	47528	2092.92	3394.86	0.741566	0	0	Downregulated
hsa-miR-135b-5p	185	348	15.4167	24.8571	0.7329	1.01968e-08	2.33344e-08	Downregulated
hsa-miR-548am-3p	641	1200	53.4167	85.7143	0.725976	5.20325e-26	1.81313e-25	Downregulated
hsa-miR-500a-3p	2493	4650	207.75	332.143	0.720686	1.44722e-94	8.03958e-94	Downregulated
hsa-miR-940	87	161	7.25	11.5	0.709311	0.000153257	0.000273231	Downregulated
hsa-miR-221-5p	5552	10024	462.667	716	0.673717	2.92889e-179	2.09844e-178	Downregulated
hsa-miR-7976	122	220	10.1667	15.7143	0.67196	2.44793e-05	4.69155e-05	Downregulated
hsa-miR-27b-5p	482	858	40.1667	61.2857	0.653282	4.37915e-16	1.25735e-15	Downregulated
hsa-miR-15a-5p	3990	7076	332.5	505.429	0.647883	9.2238e-119	5.5678e-118	Downregulated
hsa-miR-9-3p	113	200	9.41667	14.2857	0.645015	0.000104487	0.000188919	Downregulated
hsa-miR-374b-3p	566	996	47.1667	71.1429	0.636682	1.13939e-17	3.43886e-17	Downregulated
hsa-miR-194-5p	4251	7455	354.25	532.5	0.631744	1.27954e-119	7.91059e-119	Downregulated
hsa-miR-99a-3p	213	372	17.75	26.5714	0.625787	2.59224e-07	5.5979e-07	Downregulated
hsa-miR-205-5p	34988	60959	2915.67	4354.21	0.622317	0	0	Downregulated
hsa-miR-660-5p	6920	11971	576.667	855.071	0.612038	1.76831e-180	1.29106e-179	Downregulated
hsa-miR-2277-5p	266	459	22.1667	32.7857	0.608406	2.41237e-08	5.37605e-08	Downregulated
hsa-miR-222-3p	45400	78172	3783.33	5583.71	0.605298	0	0	Downregulated
hsa-miR-342-3p	9907	16987	825.583	1213.36	0.599249	7.74684e-246	6.52621e-245	Downregulated
hsa-miR-874-3p	850	1452	70.8333	103.714	0.593845	2.71687e-22	8.97756e-22	Downregulated
hsa-miR-548ah-3p	958	1636	79.8333	116.857	0.593413	6.9858e-25	2.38019e-24	Downregulated
hsa-miR-452-5p	37194	63485	3099.5	4534.64	0.592684	0	0	Downregulated
hsa-miR-1296-5p	156	266	13	19	0.591218	3.47657e-05	6.61338e-05	Downregulated
hsa-miR-378a-5p	1193	2034	99.4167	145.286	0.591064	2.49537e-30	9.24148e-30	Downregulated
hsa-miR-27a-3p	161536	275406	13461.3	19671.9	0.591042	0	0	Downregulated
hsa-miR-454-3p	409	696	34.0833	49.7143	0.588324	2.61178e-11	6.5863e-11	Downregulated
hsa-miR-15b-5p	4793	8130	399.417	580.714	0.583664	2.51324e-113	1.47076e-112	Downregulated
hsa-miR-106a-5p	138	233	11.5	16.6429	0.577	0.000150268	0.000268526	Downregulated
hsa-miR-181d-5p	1346	2272	112.167	162.286	0.576622	2.73291e-32	1.027e-31	Downregulated
hsa-miR-548f-3p	192	324	16	23.1429	0.576225	8.02254e-06	1.59332e-05	Downregulated
hsa-miR-362-5p	258	435	21.5	31.0714	0.574982	2.42924e-07	5.26072e-07	Downregulated
hsa-miR-505-3p	1192	1989	99.3333	142.071	0.559997	4.25271e-27	1.48867e-26	Downregulated
hsa-miR-24-1-5p	1134	1892	94.5	135.143	0.559829	7.64184e-26	2.65084e-25	Downregulated
hsa-miR-21-3p	2858	4767	238.167	340.5	0.559414	2.02539e-62	9.64409e-62	Downregulated
hsa-miR-361-5p	7427	12372	618.917	883.714	0.557565	5.22026e-158	3.7055e-157	Downregulated
hsa-miR-15b-3p	890	1481	74.1667	105.786	0.556032	2.39633e-20	7.75132e-20	Downregulated
hsa-miR-548p	874	1454	72.8333	103.857	0.55566	5.54575e-20	1.76409e-19	Downregulated
hsa-miR-16-5p	63771	105108	5314.25	7507.71	0.542238	0	0	Downregulated
hsa-let-7i-3p	6096	10003	508	714.5	0.535836	2.23647e-119	1.37161e-118	Downregulated
hsa-miR-5001-3p	178	291	14.8333	20.7857	0.53048	8.62937e-05	0.00015751	Downregulated
hsa-let-7b-3p	3075	4998	256.25	357	0.522102	6.95076e-58	3.20998e-57	Downregulated
hsa-miR-488-3p	188	305	15.6667	21.7857	0.519415	8.03819e-05	0.000147069	Downregulated
hsa-miR-548o-3p	1209	1948	100.75	139.143	0.509517	1.21334e-22	4.02669e-22	Downregulated
hsa-miR-378d	7938	12769	661.5	912.071	0.507136	1.47545e-137	9.66754e-137	Downregulated
hsa-miR-7641	284	456	23.6667	32.5714	0.504481	2.66512e-06	5.53691e-06	Downregulated
hsa-miR-576-5p	612	970	51	69.2857	0.485791	3.70493e-11	9.22161e-11	Downregulated
hsa-miR-664b-3p	277	439	23.0833	31.3571	0.485673	8.60885e-06	1.70095e-05	Downregulated
hsa-miR-378a-3p	192461	304689	16038.4	21763.5	0.484109	0	0	Downregulated
hsa-miR-1271-5p	298	471	24.8333	33.6429	0.481753	4.76958e-06	9.69877e-06	Downregulated
hsa-miR-1307-5p	779	1231	64.9167	87.9286	0.481474	1.44882e-13	3.95262e-13	Downregulated
hsa-miR-452-3p	1801	2844	150.083	203.143	0.480461	3.49384e-29	1.27544e-28	Downregulated
hsa-miR-4326	1092	1724	91	123.143	0.480125	2.65869e-18	8.08806e-18	Downregulated
hsa-miR-550a-5p	555	872	46.25	62.2857	0.473178	9.19099e-10	2.16134e-09	Downregulated
hsa-miR-193b-3p	17710	27670	1475.83	1976.43	0.465096	1.19267e-252	1.01591e-251	Downregulated
hsa-miR-132-5p	792	1233	66	88.0714	0.459938	1.30937e-12	3.46133e-12	Downregulated
hsa-miR-224-5p	289571	448148	24130.9	32010.6	0.451396	0	0	Downregulated
hsa-miR-4679	548	846	45.6667	60.4286	0.44782	9.87758e-09	2.26716e-08	Downregulated
hsa-miR-98-3p	210	324	17.5	23.1429	0.446942	0.000398078	0.000682713	Downregulated
hsa-miR-3909	1183	1824	98.5833	130.286	0.445994	5.02622e-17	1.49348e-16	Downregulated
hsa-miR-192-5p	27566	42431	2297.17	3030.79	0.443567	0	0	Downregulated
hsa-miR-199a-3p	26571	40857	2214.25	2918.36	0.442069	0	0	Downregulated
hsa-miR-199b-3p	26569	40852	2214.08	2918	0.442001	0	0	Downregulated
hsa-miR-548e-3p	1917	2931	159.75	209.357	0.433881	3.63225e-25	1.2431e-24	Downregulated
hsa-miR-19b-3p	18265	27789	1522.08	1984.93	0.42677	8.40512e-217	6.575e-216	Downregulated
hsa-miR-548k	2740	4168	228.333	297.714	0.426517	4.81724e-34	1.8373e-33	Downregulated
hsa-miR-425-3p	3772	5734	314.333	409.571	0.42555	5.34731e-46	2.29013e-45	Downregulated
hsa-miR-651-5p	3144	4771	262	340.786	0.423028	3.66393e-38	1.43308e-37	Downregulated
hsa-miR-378c	35244	53470	2937	3819.29	0.42269	0	0	Downregulated
hsa-miR-671-3p	1588	2408	132.333	172	0.421962	5.46704e-20	1.7463e-19	Downregulated
hsa-let-7f-1-3p	507	763	42.25	54.5	0.411035	4.92815e-07	1.05531e-06	Downregulated
hsa-miR-548ah-5p	576	865	48	61.7857	0.407969	1.05154e-07	2.30983e-07	Downregulated
hsa-miR-652-3p	12810	19217	1067.5	1372.64	0.406451	1.05908e-137	6.99923e-137	Downregulated
hsa-miR-493-5p	277	414	23.0833	29.5714	0.401083	0.000293444	0.000508957	Downregulated
hsa-miR-629-5p	9697	14438	808.083	1031.29	0.395599	6.17359e-99	3.45458e-98	Downregulated
hsa-miR-1277-5p	964	1432	80.3333	102.286	0.392264	4.21063e-11	1.02474e-10	Downregulated
hsa-miR-532-5p	33077	48919	2756.42	3494.21	0.385905	0	0	Downregulated
hsa-miR-30a-3p	137829	203671	11485.8	14547.9	0.384699	0	0	Downregulated
hsa-miR-1303	4211	6222	350.917	444.429	0.384554	1.60836e-41	6.52376e-41	Downregulated
hsa-miR-502-3p	2744	4050	228.667	289.286	0.382979	2.02986e-27	7.20428e-27	Downregulated
hsa-miR-10a-3p	568	836	47.3333	59.7143	0.37895	1.05917e-06	2.23614e-06	Downregulated
hsa-miR-29a-3p	439062	645823	36588.5	46130.2	0.378052	0	0	Downregulated
hsa-miR-598-3p	3929	5774	327.417	412.429	0.376747	2.87985e-37	1.12068e-36	Downregulated
hsa-miR-30a-5p	3124520	4571000	260377	326500	0.370213	0	0	Downregulated
hsa-miR-324-3p	722	1056	60.1667	75.4286	0.369877	8.22592e-08	1.82258e-07	Downregulated
hsa-miR-106b-3p	30594	44731	2549.5	3195.07	0.369364	3.43926e-266	2.99613e-265	Downregulated
hsa-miR-20a-3p	370	538	30.8333	38.4286	0.361419	0.000180196	0.00031773	Downregulated
hsa-miR-18a-3p	427	618	35.5833	44.1429	0.354709	8.00849e-05	0.000146876	Downregulated
hsa-let-7i-5p	2193179	3169130	182765	226366	0.352401	0	0	Downregulated
hsa-miR-320c	17880	25833	1490	1845.21	0.352206	1.39595e-141	9.55499e-141	Downregulated
hsa-miR-7-1-3p	367	530	30.5833	37.8571	0.35155	0.000292321	0.000508158	Downregulated
hsa-miR-199b-5p	11717	16910	976.417	1207.86	0.350611	1.41163e-92	7.78547e-92	Downregulated
hsa-miR-24-3p	186154	267634	15512.8	19116.7	0.345103	0	0	Downregulated
hsa-miR-30e-3p	80107	115048	6675.58	8217.71	0.343574	0	0	Downregulated
hsa-miR-185-3p	1175	1667	97.9167	119.071	0.325931	2.20397e-09	5.15121e-09	Downregulated
hsa-miR-320b	62174	88201	5181.17	6300.07	0.325822	0	0	Downregulated
hsa-miR-361-3p	192348	272594	16029	19471	0.324373	0	0	Downregulated
hsa-miR-497-5p	5341	7562	445.083	540.143	0.322996	1.39491e-36	5.4008e-36	Downregulated
hsa-miR-93-5p	54811	77498	4567.58	5535.57	0.321032	0	0	Downregulated
hsa-miR-576-3p	1415	1999	117.917	142.786	0.319814	1.23836e-10	2.95747e-10	Downregulated
hsa-miR-185-5p	31497	44452	2624.75	3175.14	0.318372	1.45616e-200	1.09443e-199	Downregulated
hsa-miR-25-3p	197330	278272	16444.2	19876.6	0.317223	0	0	Downregulated
hsa-miR-320d	6998	9860	583.167	704.286	0.315983	2.51735e-45	1.05456e-44	Downregulated
hsa-miR-1287-5p	9299	13026	774.917	930.429	0.307585	1.89575e-56	8.70246e-56	Downregulated
hsa-miR-125b-2-3p	12521	17512	1043.42	1250.86	0.305332	3.0515e-74	1.52897e-73	Downregulated
hsa-miR-203a-3p	13219	18463	1101.58	1318.79	0.303362	3.04986e-77	1.55872e-76	Downregulated
hsa-miR-374a-3p	15333	21300	1277.75	1521.43	0.295551	1.25841e-84	6.69944e-84	Downregulated
hsa-miR-96-5p	23168	32114	1930.67	2293.86	0.292407	4.16693e-124	2.5971e-123	Downregulated
hsa-miR-374a-5p	37350	51734	3112.5	3695.29	0.291342	2.39724e-197	1.78424e-196	Downregulated
hsa-miR-1301-3p	12259	16966	1021.58	1211.86	0.290143	1.62511e-65	7.78647e-65	Downregulated
hsa-miR-942-5p	1211	1673	100.917	119.5	0.287577	1.02173e-07	2.2508e-07	Downregulated
hsa-miR-106b-5p	8284	11420	690.333	815.714	0.284501	4.10184e-43	1.67262e-42	Downregulated
hsa-miR-190a-5p	1988	2738	165.667	195.571	0.283143	1.9516e-11	4.95406e-11	Downregulated
hsa-miR-941	15844	21749	1320.33	1553.5	0.27835	2.85055e-77	1.46663e-76	Downregulated
hsa-miR-16-2-3p	22639	31054	1886.58	2218.14	0.277307	9.49393e-109	5.51379e-108	Downregulated
hsa-miR-30e-5p	414216	564561	34518	40325.8	0.268084	0	0	Downregulated
hsa-miR-30b-5p	474433	645010	39536.1	46072.1	0.264455	0	0	Downregulated
hsa-miR-195-5p	12699	17217	1058.25	1229.79	0.260457	1.90436e-54	8.63854e-54	Downregulated
hsa-miR-30c-5p	525930	708349	43827.5	50596.4	0.250928	0	0	Downregulated
hsa-miR-20a-5p	167517	225288	13959.8	16092	0.248801	0	0	Downregulated
hsa-miR-3065-5p	779	1047	64.9167	74.7857	0.247904	0.000257225	0.000448165	Downregulated
hsa-let-7g-5p	8748152	11753701	729013	839550	0.247403	0	0	Downregulated
hsa-miR-885-3p	12653	16965	1054.42	1211.79	0.24442	9.74834e-48	4.22216e-47	Downregulated
hsa-miR-3074-5p	1498	2008	124.833	143.429	0.24406	6.14931e-07	1.31314e-06	Downregulated
hsa-miR-19a-3p	4930	6598	410.833	471.286	0.241779	3.30333e-19	1.02943e-18	Downregulated
hsa-miR-769-5p	10324	13813	860.333	986.643	0.241363	2.66799e-38	1.04888e-37	Downregulated
hsa-miR-107	32893	43907	2741.08	3136.21	0.238008	1.022e-114	6.02677e-114	Downregulated
hsa-miR-17-3p	1245	1661	103.75	118.643	0.237244	1.01592e-05	1.99186e-05	Downregulated
hsa-miR-24-2-5p	8074	10743	672.833	767.357	0.233379	2.19867e-28	7.95062e-28	Downregulated
hsa-miR-181a-3p	14706	19528	1225.5	1394.86	0.230477	4.79271e-49	2.11159e-48	Downregulated
hsa-miR-17-5p	39675	52663	3306.25	3761.64	0.229897	1.6847e-128	1.07626e-127	Downregulated
hsa-miR-99a-5p	2013464	2672454	167789	190890	0.229823	0	0	Downregulated
hsa-miR-342-5p	14621	19314	1218.42	1379.57	0.222943	1.23389e-45	5.19737e-45	Downregulated
hsa-miR-590-3p	3861	5088	321.75	363.429	0.219462	7.60635e-13	2.0177e-12	Downregulated
hsa-miR-181a-5p	912150	1201659	76012.5	85832.8	0.219023	0	0	Downregulated
hsa-miR-374b-5p	39642	52211	3303.5	3729.36	0.218662	6.76981e-116	4.02314e-115	Downregulated
hsa-miR-32-3p	1095	1442	91.25	103	0.218478	0.000144966	0.000259657	Downregulated
hsa-miR-320a	671639	883237	55969.9	63088.4	0.216453	0	0	Downregulated
hsa-let-7a-3p	10803	14050	900.25	1003.57	0.200476	9.55187e-28	3.42178e-27	Downregulated
hsa-miR-32-5p	23491	30540	1957.58	2181.43	0.19993	5.39139e-58	2.50492e-57	Downregulated
hsa-miR-26a-5p	4162896	5396983	346908	385499	0.195904	0	0	Downregulated
hsa-miR-148b-3p	495565	641555	41297.1	45825.4	0.193837	0	0	Downregulated
hsa-miR-339-5p	6895	8914	574.583	636.714	0.19186	7.79308e-17	2.30668e-16	Downregulated
hsa-miR-3615	17363	22413	1446.92	1600.93	0.189658	4.94177e-39	1.9528e-38	Downregulated
hsa-miR-101-3p	1257937	1612656	104828	115190	0.179717	0	0	Downregulated
hsa-miR-7-5p	72279	92587	6023.25	6613.36	0.178571	1.30485e-138	8.69842e-138	Downregulated
hsa-miR-98-5p	156045	199719	13003.8	14265.6	0.177347	8.11798e-293	7.1533e-292	Downregulated
hsa-miR-191-5p	907270	1160267	75605.8	82876.2	0.176191	0	0	Downregulated
hsa-miR-25-5p	2569	3276	214.083	234	0.172066	5.44766e-06	1.10192e-05	Downregulated
hsa-miR-103a-3p	533522	679864	44460.2	48561.7	0.171036	0	0	Downregulated
hsa-miR-146b-3p	83192	105703	6932.67	7550.21	0.166838	1.05558e-138	7.09849e-138	Downregulated
hsa-miR-28-5p	32053	40604	2671.08	2900.29	0.1625	8.36522e-52	3.75024e-51	Downregulated
hsa-miR-425-5p	16396	20769	1366.33	1483.5	0.162426	2.61346e-27	9.19046e-27	Downregulated
hsa-miR-340-5p	393009	494845	32750.8	35346.1	0.153752	0	0	Downregulated
hsa-miR-511-3p	17109	21479	1425.75	1534.21	0.149509	3.11539e-24	1.05212e-23	Downregulated
hsa-miR-148a-5p	79221	99239	6601.75	7088.5	0.146362	1.8149e-101	1.02304e-100	Downregulated
hsa-miR-92a-3p	1404594	1755178	117050	125370	0.142802	0	0	Downregulated
hsa-miR-125a-3p	6640	8239	553.333	588.5	0.132624	2.19536e-08	4.9067e-08	Downregulated
hsa-miR-148a-3p	21441466	26571515	1.78679e+06	1.89797e+06	0.130815	0	0	Downregulated
hsa-miR-186-5p	251541	311201	20961.8	22228.6	0.128391	1.05877e-243	8.82249e-243	Downregulated
hsa-miR-190b	10353	12762	862.75	911.571	0.123144	9.33626e-11	2.24367e-10	Downregulated
hsa-miR-28-3p	61318	75520	5109.83	5394.29	0.121886	7.1346e-55	3.25565e-54	Downregulated
hsa-miR-181a-2-3p	51678	63537	4306.5	4538.36	0.119385	1.14092e-44	4.72782e-44	Downregulated
hsa-miR-30c-2-3p	14580	17924	1215	1280.29	0.11924	1.02142e-13	2.81667e-13	Downregulated
hsa-let-7d-5p	1116942	1372389	93078.5	98027.8	0.118473	0	0	Downregulated
hsa-miR-335-3p	133091	163121	11090.9	11651.5	0.114868	7.74571e-104	4.43133e-103	Downregulated
hsa-miR-200a-3p	6759465	8260776	563289	590055	0.110706	0	0	Downregulated
hsa-let-7f-5p	19589985	23708262	1.6325e+06	1.69345e+06	0.0966116	0	0	Downregulated
hsa-miR-345-5p	15273	18411	1272.75	1315.07	0.0909225	7.627e-09	1.75585e-08	Downregulated
hsa-miR-141-3p	365775	438699	30481.2	31335.6	0.0836129	7.11868e-149	5.00669e-148	Downregulated
hsa-miR-429	807122	966898	67260.2	69064.1	0.0819149	0	0	Downregulated
hsa-miR-152-3p	224003	267947	18666.9	19139.1	0.0797676	1.1222e-83	5.85234e-83	Downregulated
hsa-miR-22-3p	2719432	3245392	226619	231814	0.0764254	0	0	Downregulated
hsa-miR-26b-5p	692431	826348	57702.6	59024.9	0.0764172	5.32803e-234	4.39199e-233	Downregulated
hsa-miR-501-3p	8635	10289	719.583	734.929	0.0741727	0.000410936	0.000703192	Downregulated
hsa-miR-885-5p	32025	38152	2668.75	2725.14	0.0738981	1.21269e-11	3.08859e-11	Downregulated
hsa-miR-148b-5p	18870	22476	1572.5	1605.43	0.0736289	2.17139e-07	4.71565e-07	Downregulated
hsa-miR-10a-5p	201985	237185	16832.1	16941.8	0.0531026	3.33017e-34	1.27648e-33	Downregulated
hsa-miR-181b-5p	287917	335630	23993.1	23973.6	0.0425567	2.32574e-31	8.65509e-31	Downregulated
hsa-miR-335-5p	78442	90915	6536.83	6493.93	0.03423	1.05524e-06	2.23472e-06	Downregulated
hsa-miR-423-3p	600985	694661	50082.1	49618.6	0.0303181	4.88452e-33	1.85374e-32	Downregulated
hsa-miR-182-5p	743294	858928	61941.2	61352	0.0299422	1.60029e-39	6.3565e-39	Downregulated
hsa-miR-146b-5p	12416448	14124518	1034704	1.00889e+06	0.00728711	4.64164e-41	1.85331e-40	Downregulated
hsa-miR-200b-3p	5246769	5890186	437231	420728	-0.0117781	2.57289e-43	1.05477e-42	Upregulated
hsa-let-7a-5p	29088818	32340388	2.42407e+06	2.31003e+06	-0.0257897	0	0	Upregulated
hsa-miR-151a-3p	367628	408456	30635.7	29175.4	-0.026728	3.08803e-16	8.93333e-16	Upregulated
hsa-miR-22-5p	44662	49213	3721.83	3515.21	-0.0386704	3.98685e-05	7.52804e-05	Upregulated
hsa-miR-423-5p	689447	755502	57453.9	53964.4	-0.0466661	1.57285e-84	8.31566e-84	Upregulated
hsa-let-7c-5p	2895949	3170740	241329	226481	-0.0478786	0	0	Upregulated
hsa-miR-511-5p	561302	611864	46775.2	43704.6	-0.0542282	1.90764e-92	1.04459e-91	Upregulated
hsa-miR-135a-5p	14151	15315	1179.25	1093.93	-0.0646206	0.000119719	0.00021595	Upregulated
hsa-miR-421	8142	8629	678.5	616.357	-0.0948518	2.04034e-05	3.92019e-05	Upregulated
hsa-miR-200c-3p	11639700	12297460	969975	878390	-0.0993555	0	0	Upregulated
hsa-let-7e-5p	647288	683812	53940.7	48843.7	-0.09947	0	0	Upregulated
hsa-miR-30d-3p	25179	26551	2098.25	1896.5	-0.102117	7.8718e-16	2.24336e-15	Upregulated
hsa-miR-92b-3p	12070	12706	1005.83	907.571	-0.104578	1.1323e-08	2.58345e-08	Upregulated
hsa-miR-30b-3p	15840	16603	1320	1185.93	-0.11079	4.45391e-12	1.16137e-11	Upregulated
hsa-miR-183-5p	670736	696504	55894.7	49750.3	-0.124275	0	0	Upregulated
hsa-miR-100-5p	205876	213342	17156.3	15238.7	-0.12727	7.21068e-180	5.21493e-179	Upregulated
hsa-miR-99b-5p	967850	998365	80654.2	71311.8	-0.133878	0	0	Upregulated
hsa-miR-125b-5p	500263	507863	41688.6	36275.9	-0.156909	0	0	Upregulated
hsa-miR-1307-3p	109574	111183	9131.17	7941.64	-0.157631	1.20296e-145	8.30818e-145	Upregulated
hsa-miR-29b-3p	48132	48555	4011	3468.21	-0.166039	9.46464e-72	4.68112e-71	Upregulated
hsa-miR-664a-5p	36132	36268	3011	2590.57	-0.173242	7.92196e-59	3.70311e-58	Upregulated
hsa-let-7d-3p	78940	79105	6578.33	5650.36	-0.17565	1.11386e-129	7.17563e-129	Upregulated
hsa-miR-3690	1936	1904	161.333	136	-0.202707	1.31534e-05	2.56579e-05	Upregulated
hsa-miR-200b-5p	169847	167005	14153.9	11928.9	-0.203006	0	0	Upregulated
hsa-miR-328-3p	4420	4325	368.333	308.929	-0.210008	9.57843e-12	2.45584e-11	Upregulated
hsa-miR-1180-3p	1498	1462	124.833	104.429	-0.213756	5.47794e-05	0.000102928	Upregulated
hsa-miR-210-3p	6270	6102	522.5	435.857	-0.217845	4.25896e-17	1.27042e-16	Upregulated
hsa-miR-200a-5p	148787	143511	12398.9	10250.8	-0.230749	0	0	Upregulated
hsa-miR-1291	1162	1106	96.8333	79	-0.249921	3.65472e-05	6.93507e-05	Upregulated
hsa-miR-2110	17981	17068	1498.42	1219.14	-0.253841	4.80413e-61	2.25946e-60	Upregulated
hsa-miR-499a-5p	163576	155172	13631.3	11083.7	-0.254755	0	0	Upregulated
hsa-miR-760	1232	1156	102.667	82.5714	-0.270523	4.54344e-06	9.28819e-06	Upregulated
hsa-miR-128-3p	53683	50288	4473.58	3592	-0.272913	1.29025e-204	9.79336e-204	Upregulated
hsa-miR-375	4051111	3759326	337593	268523	-0.286506	0	0	Upregulated
hsa-miR-1468-5p	2368	2192	197.333	156.571	-0.290083	1.09881e-11	2.80787e-11	Upregulated
hsa-miR-584-5p	3378	3126	281.5	223.286	-0.290514	4.48408e-16	1.28267e-15	Upregulated
hsa-miR-7706	3411	3143	284.25	224.5	-0.296714	8.1105e-17	2.3914e-16	Upregulated
hsa-miR-196b-5p	6639	6101	553.25	435.786	-0.300582	5.95065e-32	2.2253e-31	Upregulated
hsa-miR-1268b	1955	1790	162.917	127.857	-0.305871	8.56501e-11	2.07132e-10	Upregulated
hsa-miR-26a-2-3p	1478	1352	123.167	96.5714	-0.307213	1.45572e-08	3.30171e-08	Upregulated
hsa-miR-30d-5p	28705111	26253511	2.39209e+06	1.87525e+06	-0.307459	0	0	Upregulated
hsa-miR-1268a	1910	1744	159.167	124.571	-0.309835	8.36626e-11	2.02965e-10	Upregulated
hsa-miR-27a-5p	6746	6132	562.167	438	-0.316337	1.46262e-35	5.63451e-35	Upregulated
hsa-miR-505-5p	1578	1422	131.5	101.571	-0.328838	4.26584e-10	1.01246e-09	Upregulated
hsa-miR-664b-5p	1370	1230	114.167	87.8571	-0.33418	3.48477e-09	8.09539e-09	Upregulated
hsa-miR-877-5p	1508	1339	125.667	95.6429	-0.350142	9.45467e-11	2.26503e-10	Upregulated
hsa-miR-187-3p	12600	10998	1050	785.571	-0.374845	1.40882e-88	7.55261e-88	Upregulated
hsa-miR-3177-3p	352	299	29.3333	21.3571	-0.414092	0.00025308	0.000441947	Upregulated
hsa-miR-6777-5p	416	353	34.6667	25.2143	-0.415577	6.57596e-05	0.000122516	Upregulated
hsa-miR-2115-3p	1885	1586	157.083	113.286	-0.427834	2.59579e-18	7.92817e-18	Upregulated
hsa-miR-193a-3p	2365	1947	197.083	139.071	-0.459249	1.68008e-25	5.8017e-25	Upregulated
hsa-miR-1273h-3p	434	356	36.1667	25.4286	-0.46448	6.24805e-06	1.25389e-05	Upregulated
hsa-miR-33b-3p	378	299	31.5	21.3571	-0.516903	3.32393e-06	6.83157e-06	Upregulated
hsa-miR-296-3p	1364	1066	113.667	76.1429	-0.534298	8.83854e-20	2.77695e-19	Upregulated
hsa-miR-6884-5p	236	180	19.6667	12.8571	-0.569452	6.0516e-05	0.000113152	Upregulated
hsa-miR-6510-3p	1510	1146	125.833	81.8571	-0.576604	1.06757e-24	3.6213e-24	Upregulated
hsa-miR-193b-5p	12293	9235	1024.42	659.643	-0.591315	5.05495e-197	3.72616e-196	Upregulated
hsa-miR-382-5p	297	223	24.75	15.9286	-0.592081	3.16417e-06	6.5207e-06	Upregulated
hsa-miR-2115-5p	1242	915	103.5	65.3571	-0.619484	3.30668e-23	1.10215e-22	Upregulated
hsa-miR-619-5p	649	475	54.0833	33.9286	-0.628953	3.57472e-13	9.61558e-13	Upregulated
hsa-miR-365b-5p	4042	2940	336.833	210	-0.637915	2.08087e-75	1.04949e-74	Upregulated
hsa-miR-4780	557	404	46.4167	28.8571	-0.641984	6.89657e-12	1.77417e-11	Upregulated
hsa-miR-937-3p	227	163	18.9167	11.6429	-0.656482	7.93732e-06	1.58049e-05	Upregulated
hsa-let-7b-5p	12956533	9255164	1.07971e+06	661083	-0.664011	0	0	Upregulated
hsa-miR-187-5p	532	380	44.3333	27.1429	-0.664089	4.90182e-12	1.26953e-11	Upregulated
hsa-miR-4446-3p	534	381	44.5	27.2143	-0.665711	4.02449e-12	1.05298e-11	Upregulated
hsa-miR-4647	206	145	17.1667	10.3571	-0.685253	9.88665e-06	1.9434e-05	Upregulated
hsa-miR-125a-5p	1833455	1286881	152788	91920.1	-0.689348	0	0	Upregulated
hsa-miR-3605-3p	808	567	67.3333	40.5	-0.689669	1.33557e-18	4.11191e-18	Upregulated
hsa-miR-4680-3p	146	102	12.1667	7.28571	-0.696061	0.000161715	0.000286976	Upregulated
hsa-miR-574-5p	134372	93149	11197.7	6653.5	-0.707282	0	0	Upregulated
hsa-miR-4742-3p	308	212	25.6667	15.1429	-0.717528	1.83228e-08	4.13134e-08	Upregulated
hsa-miR-6741-5p	132	90	11	6.42857	-0.731203	0.000180289	0.00031773	Upregulated
hsa-miR-3173-5p	448	304	37.3333	21.7143	-0.738089	3.49508e-12	9.17597e-12	Upregulated
hsa-miR-3654	182	122	15.1667	8.71429	-0.755719	6.01687e-06	1.21385e-05	Upregulated
hsa-miR-196a-5p	172514	113287	14376.2	8091.93	-0.785393	0	0	Upregulated
hsa-miR-92b-5p	3358	2195	279.833	156.786	-0.792043	3.78907e-91	2.0456e-90	Upregulated
hsa-miR-615-5p	209	135	17.4167	9.64286	-0.809206	2.67181e-07	5.75352e-07	Upregulated
hsa-miR-365a-5p	2425	1534	202.083	109.571	-0.839348	4.22709e-73	2.10425e-72	Upregulated
hsa-miR-526b-5p	280	176	23.3333	12.5714	-0.848513	5.56423e-10	1.3125e-09	Upregulated
hsa-miR-1323	7414	4616	617.833	329.714	-0.862271	1.14031e-229	9.20188e-229	Upregulated
hsa-miR-125b-1-3p	468	287	39	20.5	-0.88412	1.00947e-16	2.96504e-16	Upregulated
hsa-miR-4664-3p	99	60	8.25	4.28571	-0.901128	0.000103967	0.000188422	Upregulated
hsa-miR-615-3p	2359	1404	196.583	100.286	-0.927294	6.66876e-84	3.50163e-83	Upregulated
hsa-miR-4449	429	255	35.75	18.2143	-0.929142	1.13177e-16	3.29899e-16	Upregulated
hsa-miR-6741-3p	188	110	15.6667	7.85714	-0.951891	2.14137e-08	4.80001e-08	Upregulated
hsa-miR-130b-5p	6118	3575	509.833	255.357	-0.953779	1.08995e-224	8.61416e-224	Upregulated
hsa-miR-4485-3p	3148	1792	262.333	128	-0.991527	3.05391e-124	1.919e-123	Upregulated
hsa-miR-518b	659	369	54.9167	26.3571	-1.01532	1.93192e-28	7.01915e-28	Upregulated
hsa-miR-518c-3p	249	138	20.75	9.85714	-1.03014	5.94951e-12	1.53569e-11	Upregulated
hsa-miR-1248	278	154	23.1667	11	-1.03082	3.47866e-13	9.39013e-13	Upregulated
hsa-miR-520f-3p	289	160	24.0833	11.4286	-1.03166	1.15415e-13	3.15997e-13	Upregulated
hsa-miR-3607-3p	228	125	19	8.92857	-1.04577	2.62656e-11	6.60183e-11	Upregulated
hsa-miR-518e-5p	205	108	17.0833	7.71429	-1.10325	4.04764e-11	9.88212e-11	Upregulated
hsa-miR-519b-5p	205	108	17.0833	7.71429	-1.10325	4.04764e-11	9.88212e-11	Upregulated
hsa-miR-519c-5p	205	108	17.0833	7.71429	-1.10325	4.04764e-11	9.88212e-11	Upregulated
hsa-miR-522-5p	205	108	17.0833	7.71429	-1.10325	4.04764e-11	9.88212e-11	Upregulated
hsa-miR-523-5p	205	108	17.0833	7.71429	-1.10325	4.04764e-11	9.88212e-11	Upregulated
hsa-miR-516a-5p	4489	2341	374.083	167.214	-1.11793	4.56013e-214	3.49587e-213	Upregulated
hsa-miR-518d-5p	73	38	6.08333	2.71429	-1.12056	6.6163e-05	0.000122516	Upregulated
hsa-miR-520c-5p	73	38	6.08333	2.71429	-1.12056	6.6163e-05	0.000122516	Upregulated
hsa-miR-526a	73	38	6.08333	2.71429	-1.12056	6.6163e-05	0.000122516	Upregulated
hsa-miR-492	122	63	10.1667	4.5	-1.13212	1.98769e-07	4.32895e-07	Upregulated
hsa-miR-519d-3p	362	182	30.1667	13	-1.17071	3.52041e-20	1.1292e-19	Upregulated
hsa-miR-520a-3p	1094	529	91.1667	37.7857	-1.22694	6.71218e-62	3.17633e-61	Upregulated
hsa-miR-518f-5p	67	32	5.58333	2.28571	-1.24475	3.24686e-05	6.19178e-05	Upregulated
hsa-miR-523-3p	69	32	5.75	2.28571	-1.28719	1.49922e-05	2.91708e-05	Upregulated
hsa-miR-512-3p	1905	877	158.75	62.6429	-1.2978	5.74053e-116	3.43811e-115	Upregulated
hsa-miR-518a-3p	280	128	23.3333	9.14286	-1.30795	1.0568e-18	3.26679e-18	Upregulated
hsa-miR-4680-5p	129	58	10.75	4.14286	-1.33191	1.2228e-09	2.86673e-09	Upregulated
hsa-miR-4466	184	81	15.3333	5.78571	-1.36237	1.5249e-13	4.14543e-13	Upregulated
hsa-miR-519a-5p	595	258	49.5833	18.4286	-1.38418	3.44491e-41	1.38268e-40	Upregulated
hsa-miR-519b-3p	97	42	8.08333	3	-1.38626	5.52748e-08	1.22825e-07	Upregulated
hsa-miR-517a-3p	5638	2427	469.833	173.357	-1.39467	0	0	Upregulated
hsa-miR-517b-3p	5638	2427	469.833	173.357	-1.39467	0	0	Upregulated
hsa-miR-520g-3p	647	275	53.9167	19.6429	-1.413	5.37782e-46	2.2904e-45	Upregulated
hsa-miR-517c-3p	343	145	28.5833	10.3571	-1.42082	2.24357e-25	7.71282e-25	Upregulated
hsa-miR-519a-3p	670	280	55.8333	20	-1.4374	9.16722e-49	4.01585e-48	Upregulated
hsa-miR-1283	661	268	55.0833	19.1429	-1.48108	2.96943e-50	1.31584e-49	Upregulated
hsa-miR-6726-3p	69	27	5.75	1.92857	-1.5323	7.85966e-07	1.6737e-06	Upregulated
hsa-miR-516b-5p	7520	2892	626.667	206.571	-1.55733	0	0	Upregulated
hsa-miR-522-3p	3908	1498	325.667	107	-1.56205	0	0	Upregulated
hsa-miR-498	45	17	3.75	1.21429	-1.58305	4.4175e-05	8.32071e-05	Upregulated
hsa-miR-520h	184	69	15.3333	4.92857	-1.5937	1.04587e-16	3.06024e-16	Upregulated
hsa-miR-6826-3p	29	10	2.41667	0.714286	-1.71471	0.000517548	0.000877789	Upregulated
hsa-miR-6087	218	73	18.1667	5.21429	-1.75702	3.60908e-22	1.18746e-21	Upregulated
hsa-miR-518e-3p	116	37	9.66667	2.64286	-1.82719	3.99799e-13	1.06792e-12	Upregulated
hsa-miR-521	442	135	36.8333	9.64286	-1.88975	1.40044e-47	6.03145e-47	Upregulated
hsa-miR-486-3p	638	191	53.1667	13.6429	-1.91865	3.11325e-69	1.52991e-68	Upregulated
hsa-miR-486-5p	1887	497	157.25	35.5	-2.10344	2.84535e-226	2.27218e-225	Upregulated
hsa-miR-3687	147	36	12.25	2.57143	-2.20841	2.44588e-20	7.87835e-20	Upregulated
hsa-miR-372-3p	35	7	2.91667	0.5	-2.50059	1.21264e-06	2.54693e-06	Upregulated
hsa-miR-4501	17	3	1.41667	0.214286	-2.68116	0.000439529	0.000748777	Upregulated
hsa-miR-517-5p	37	6	3.08333	0.428571	-2.80315	1.10608e-07	2.41577e-07	Upregulated
hsa-miR-520g-5p	26	4	2.16667	0.285714	-2.8791	6.46207e-06	1.29345e-05	Upregulated
hsa-miR-612	51	3	4.25	0.214286	-4.26612	1.82628e-13	4.9472e-13	Upregulated
hsa-miR-6788-3p	14	0	1.16667	0	-4.98602	6.9257e-05	0.000127629	Upregulated

## Sheet: Table_S4
Table S4 - Differentially expressed known miRNAs (p<0.01) between milk cell samples from healthy dyads (n=6) and milk cell samples from infected dyads (n=7).
* Blue highlighted were the high differentially expressed miRNAs (-2≥fold change≤2).
Known mature miRNA species	Reads number of milk cell samples from healthy dyads (n=6)	Reads number of milk cell samples from infected dyads (n=7)	Reads mean of milk cell samples from healthy dyads (n=6)	Reads mean of milk cell samples from infected dyads (n=7)	log2Ratio (infection - milk cells/healthy - milk cells samples) normalised*	p-value	q-value(Storey et al. 2003)	Healthy vs. Infection UP/Down regulated
hsa-miR-34c-5p	1	66	0.166667	9.42857	5.87612	2.1055e-16	5.52278e-16	Downregulated
hsa-miR-424-5p	12	758	2	108.286	5.81281	1.17023e-170	6.59282e-170	Downregulated
hsa-miR-450a-2-3p	0	31	0	4.42857	5.78592	1.78504e-08	3.71867e-08	Downregulated
hsa-miR-4772-3p	2	83	0.333333	11.8571	5.20676	4.81897e-20	1.34575e-19	Downregulated
hsa-miR-6503-5p	2	81	0.333333	11.5714	5.17157	1.42086e-19	3.95089e-19	Downregulated
hsa-miR-4477b	0	19	0	2.71429	5.07965	1.21622e-05	2.15883e-05	Downregulated
hsa-miR-1228-5p	0	17	0	2.42857	4.91919	3.784e-05	6.3678e-05	Downregulated
hsa-miR-1250-5p	2	66	0.333333	9.42857	4.87612	5.15905e-16	1.32114e-15	Downregulated
hsa-miR-618	15	429	2.5	61.2857	4.66967	1.53447e-93	7.25667e-93	Downregulated
hsa-miR-450a-1-3p	0	14	0	2	4.63908	0.000214271	0.00033371	Downregulated
hsa-miR-542-3p	28	746	4.66667	106.571	4.5674	8.46245e-160	4.72648e-159	Downregulated
hsa-miR-4645-3p	0	13	0	1.85714	4.53216	0.00038541	0.000568798	Downregulated
hsa-miR-1249-3p	1	25	0.166667	3.57143	4.47558	9.14323e-07	1.73482e-06	Downregulated
hsa-miR-503-5p	8	185	1.33333	26.4286	4.3631	3.22458e-40	1.14789e-39	Downregulated
hsa-miR-223-3p	824	18432	137.333	2633.14	4.31515	0	0	Downregulated
hsa-miR-150-3p	17	357	2.83333	51	4.22404	1.0148e-74	4.32552e-74	Downregulated
hsa-miR-450b-5p	52	1090	8.66667	155.714	4.2214	5.12134e-224	3.38577e-223	Downregulated
hsa-miR-142-5p	1852	38304	308.667	5472	4.20206	0	0	Downregulated
hsa-miR-184	15	284	2.5	40.5714	4.07458	1.17575e-58	4.67332e-58	Downregulated
hsa-miR-150-5p	1026	18662	171	2666	4.01672	0	0	Downregulated
hsa-miR-142-3p	926	16323	154.333	2331.86	3.97147	0	0	Downregulated
hsa-miR-509-3p	1	17	0.166667	2.42857	3.91919	9.46936e-05	0.000152995	Downregulated
hsa-miR-450a-5p	87	1289	14.5	184.143	3.72082	1.31901e-244	8.99544e-244	Downregulated
hsa-miR-6503-3p	7	100	1.16667	14.2857	3.66822	2.12799e-20	5.99433e-20	Downregulated
hsa-miR-582-3p	28	399	4.66667	57	3.66461	2.9019e-76	1.2451e-75	Downregulated
hsa-miR-548b-3p	1	14	0.166667	2	3.63908	0.000554285	0.000808816	Downregulated
hsa-miR-212-3p	3	37	0.5	5.28571	3.45621	3.73075e-08	7.62494e-08	Downregulated
hsa-miR-145-5p	6	73	1	10.4286	3.43659	1.23719e-14	3.05939e-14	Downregulated
hsa-miR-338-5p	134	1477	22.3333	211	3.29409	1.3204e-254	9.10072e-254	Downregulated
hsa-miR-4286	9	93	1.5	13.2857	3.20096	3.01968e-17	8.08435e-17	Downregulated
hsa-miR-223-5p	602	6202	100.333	886	3.19662	0	0	Downregulated
hsa-miR-424-3p	57	559	9.5	79.8571	3.12554	2.95732e-93	1.38841e-92	Downregulated
hsa-miR-4473	2	18	0.333333	2.57143	3.00165	0.000310066	0.000465019	Downregulated
hsa-miR-6502-5p	2	18	0.333333	2.57143	3.00165	0.000310066	0.000465019	Downregulated
hsa-miR-371b-5p	4	35	0.666667	5	2.96101	5.84323e-07	1.12337e-06	Downregulated
hsa-miR-3150b-3p	2	17	0.333333	2.42857	2.91919	0.000544425	0.000796222	Downregulated
hsa-miR-4454	5	40	0.833333	5.71429	2.83172	1.75273e-07	3.49406e-07	Downregulated
hsa-miR-20b-5p	15	118	2.5	16.8571	2.80748	4.15255e-19	1.13518e-18	Downregulated
hsa-miR-3200-3p	4	31	0.666667	4.42857	2.78592	5.10546e-06	9.31765e-06	Downregulated
hsa-miR-4772-5p	7	51	1.16667	7.28571	2.69679	8.90582e-09	1.87947e-08	Downregulated
hsa-miR-582-5p	15	109	2.5	15.5714	2.69302	4.45091e-17	1.1867e-16	Downregulated
hsa-miR-338-3p	12	85	2	12.1429	2.65615	1.79189e-13	4.33189e-13	Downregulated
hsa-miR-3202	4	28	0.666667	4	2.63908	2.53685e-05	4.45419e-05	Downregulated
hsa-miR-7854-3p	3	21	0.5	3	2.63908	0.000265049	0.000403104	Downregulated
hsa-miR-126-5p	3	21	0.5	3	2.63908	0.000265049	0.000403104	Downregulated
hsa-miR-455-5p	118	819	19.6667	117	2.6268	2.87503e-114	1.42191e-113	Downregulated
hsa-miR-7704	16	108	2.66667	15.4286	2.58661	2.81926e-16	7.30626e-16	Downregulated
hsa-miR-1260b	14	92	2.33333	13.1429	2.54793	7.0112e-14	1.7077e-13	Downregulated
hsa-miR-145-3p	69	450	11.5	64.2857	2.53698	2.63013e-61	1.06502e-60	Downregulated
hsa-miR-940	8	52	1.33333	7.42857	2.53216	2.02603e-08	4.19373e-08	Downregulated
hsa-miR-455-3p	9	57	1.5	8.14286	2.49469	5.74377e-09	1.21612e-08	Downregulated
hsa-miR-132-3p	236	1477	39.3333	211	2.47753	1.1626e-191	7.0396e-191	Downregulated
hsa-miR-155-5p	3626	22435	604.333	3205	2.46102	0	0	Downregulated
hsa-miR-873-5p	7	42	1.16667	6	2.41669	9.15758e-07	1.73482e-06	Downregulated
hsa-miR-143-3p	5025	29717	837.5	4245.29	2.39582	0	0	Downregulated
hsa-miR-934	378	2228	63	318.286	2.39101	1.59611e-276	1.11194e-275	Downregulated
hsa-miR-1273g-3p	4	23	0.666667	3.28571	2.35529	0.000345909	0.000517576	Downregulated
hsa-miR-143-5p	22	125	3.66667	17.8571	2.33808	9.93091e-17	2.62617e-16	Downregulated
hsa-miR-1287-3p	7	39	1.16667	5.57143	2.30977	4.11218e-06	7.54739e-06	Downregulated
hsa-miR-708-3p	51	275	8.5	39.2857	2.26259	1.37313e-33	4.6335e-33	Downregulated
hsa-miR-222-5p	17	80	2.83333	11.4286	2.06619	7.50354e-10	1.64238e-09	Downregulated
hsa-miR-1284	10	46	1.66667	6.57143	2.03336	3.84907e-06	7.08456e-06	Downregulated
hsa-miR-212-5p	160	710	26.6667	101.429	1.98147	3.17067e-71	1.31682e-70	Downregulated
hsa-miR-188-5p	7	31	1.16667	4.42857	1.97856	0.000195192	0.000305465	Downregulated
hsa-miR-2277-3p	9	39	1.5	5.57143	1.9472	3.55816e-05	6.0653e-05	Downregulated
hsa-miR-126-3p	59	254	9.83333	36.2857	1.93777	7.19401e-26	2.21948e-25	Downregulated
hsa-miR-139-3p	21	89	3.5	12.7143	1.91514	6.53031e-10	1.43421e-09	Downregulated
hsa-miR-31-5p	58	243	9.66667	34.7143	1.89855	3.39761e-24	1.01911e-23	Downregulated
hsa-miR-708-5p	181	737	30.1667	105.286	1.8574	6.58278e-68	2.7165e-67	Downregulated
hsa-miR-130a-3p	16	64	2.66667	9.14286	1.83172	3.71648e-07	7.20917e-07	Downregulated
hsa-miR-139-5p	17	66	2.83333	9.42857	1.78865	3.81156e-07	7.37152e-07	Downregulated
hsa-miR-95-3p	69	266	11.5	38	1.77848	3.16179e-24	9.57237e-24	Downregulated
hsa-miR-3622a-5p	42	160	7	22.8571	1.76133	5.16498e-15	1.31228e-14	Downregulated
hsa-miR-23a-3p	7329	27862	1221.5	3980.29	1.75833	0	0	Downregulated
hsa-miR-625-3p	91	334	15.1667	47.7143	1.70763	1.95193e-28	6.2297e-28	Downregulated
hsa-miR-204-5p	88	318	14.6667	45.4286	1.68517	1.11149e-26	3.47885e-26	Downregulated
hsa-miR-548j-5p	13	46	2.16667	6.57143	1.65485	5.96165e-05	9.87846e-05	Downregulated
hsa-miR-34a-5p	180	633	30	90.4286	1.64593	8.81805e-50	3.30237e-49	Downregulated
hsa-miR-3143	12	42	2	6	1.63908	0.000139154	0.000220972	Downregulated
hsa-miR-664a-3p	3213	11008	535.5	1572.57	1.60828	0	0	Downregulated
hsa-miR-331-3p	150	513	25	73.2857	1.60572	2.56165e-39	9.0199e-39	Downregulated
hsa-miR-500a-5p	16	54	2.66667	7.71429	1.58661	2.4466e-05	4.31914e-05	Downregulated
hsa-miR-500b-5p	16	53	2.66667	7.57143	1.55964	3.64961e-05	6.15764e-05	Downregulated
hsa-miR-1307-5p	133	434	22.1667	62	1.53799	1.36511e-31	4.53558e-31	Downregulated
hsa-miR-342-3p	2486	7893	414.333	1127.57	1.49847	0	0	Downregulated
hsa-miR-499a-3p	17	53	2.83333	7.57143	1.47218	7.60244e-05	0.000124382	Downregulated
hsa-miR-363-3p	367	1126	61.1667	160.857	1.44908	1.28897e-72	5.45823e-72	Downregulated
hsa-miR-411-5p	15	46	2.5	6.57143	1.44839	0.000271067	0.000409373	Downregulated
hsa-miR-548ar-3p	15	46	2.5	6.57143	1.44839	0.000271067	0.000409373	Downregulated
hsa-miR-153-3p	16	48	2.66667	6.85714	1.41669	0.000253776	0.000388695	Downregulated
hsa-miR-23b-3p	1896	5640	316	805.714	1.40446	0	0	Downregulated
hsa-miR-1294	17	50	2.83333	7.14286	1.38812	0.000236254	0.000364443	Downregulated
hsa-miR-181c-3p	120	352	20	50.2857	1.38426	2.14099e-22	6.22027e-22	Downregulated
hsa-miR-181c-5p	91	265	15.1667	37.8571	1.37378	4.54735e-17	1.20745e-16	Downregulated
hsa-miR-365a-3p	2655	7702	442.5	1100.29	1.36824	0	0	Downregulated
hsa-miR-365b-3p	2655	7701	442.5	1100.14	1.36806	0	0	Downregulated
hsa-miR-146a-5p	35179	101923	5863.17	14560.4	1.36642	0	0	Downregulated
hsa-miR-500a-3p	945	2665	157.5	380.714	1.32747	2.28372e-148	1.26461e-147	Downregulated
hsa-miR-3614-5p	38	107	6.33333	15.2857	1.32526	2.08865e-07	4.15096e-07	Downregulated
hsa-miR-643	27	74	4.5	10.5714	1.28629	2.45837e-05	4.32811e-05	Downregulated
hsa-miR-378e	20	54	3.33333	7.71429	1.26468	0.000375895	0.000556021	Downregulated
hsa-miR-4467	22	59	3.66667	8.42857	1.25493	0.00021985	0.000341578	Downregulated
hsa-miR-548l	51	136	8.5	19.4286	1.24676	2.38643e-08	4.924e-08	Downregulated
hsa-miR-548ag	34	89	5.66667	12.7143	1.21999	9.0509e-06	1.62437e-05	Downregulated
hsa-miR-548ae-5p	93	243	15.5	34.7143	1.21738	2.44377e-13	5.88583e-13	Downregulated
hsa-miR-140-3p	9603	24915	1600.5	3559.29	1.20718	0	0	Downregulated
hsa-miR-3144-3p	61	156	10.1667	22.2857	1.18639	9.02809e-09	1.89909e-08	Downregulated
hsa-miR-548d-5p	116	296	19.3333	42.2857	1.1832	2.77002e-15	7.0656e-15	Downregulated
hsa-miR-221-3p	9738	24796	1623	3542.29	1.18013	0	0	Downregulated
hsa-miR-6501-5p	30	76	5	10.8571	1.17276	7.02832e-05	0.000115573	Downregulated
hsa-miR-1296-5p	52	131	8.66667	18.7143	1.16471	2.09653e-07	4.15386e-07	Downregulated
hsa-miR-378f	27	68	4.5	9.71429	1.1643	0.000185027	0.000290963	Downregulated
hsa-miR-93-3p	102	256	17	36.5714	1.1593	4.86158e-13	1.16227e-12	Downregulated
hsa-miR-140-5p	3532	8776	588.667	1253.71	1.1448	0	0	Downregulated
hsa-miR-548i	62	154	10.3333	22	1.14431	2.87556e-08	5.91441e-08	Downregulated
hsa-miR-15b-5p	1657	4040	276.167	577.143	1.11751	4.13336e-171	2.34908e-170	Downregulated
hsa-miR-548ay-5p	125	304	20.8333	43.4286	1.11387	2.36858e-14	5.81279e-14	Downregulated
hsa-miR-625-5p	105	254	17.5	36.2857	1.10616	4.08147e-12	9.44404e-12	Downregulated
hsa-miR-3613-5p	1529	3591	254.833	513	1.06352	1.0151e-140	5.48057e-140	Downregulated
hsa-miR-361-5p	2768	6426	461.333	918	1.0468	7.6157e-244	5.1397e-243	Downregulated
hsa-miR-21-5p	1769732	4075439	294955	582206	1.03515	0	0	Downregulated
hsa-miR-27b-3p	91507	210093	15251.2	30013.3	1.0308	0	0	Downregulated
hsa-miR-664b-3p	122	280	20.3333	40	1.03027	6.38234e-12	1.47154e-11	Downregulated
hsa-miR-224-3p	401	919	66.8333	131.286	1.02819	1.86428e-35	6.39069e-35	Downregulated
hsa-miR-193b-3p	4148	9485	691.333	1355	1.02496	0	0	Downregulated
hsa-let-7g-3p	38	86	6.33333	12.2857	1.01006	0.000179492	0.000282946	Downregulated
hsa-miR-548am-3p	188	422	31.3333	60.2857	0.998234	2.06475e-16	5.43791e-16	Downregulated
hsa-miR-7976	42	94	7	13.4286	0.993995	0.000111054	0.000177656	Downregulated
hsa-miR-652-3p	4238	9473	706.333	1353.29	0.992161	0	0	Downregulated
hsa-miR-9-3p	59	130	9.83333	18.5714	0.971448	8.21037e-06	1.48173e-05	Downregulated
hsa-miR-181d-5p	656	1443	109.333	206.143	0.969027	9.76877e-50	3.63739e-49	Downregulated
hsa-miR-106a-5p	75	164	12.5	23.4286	0.960457	6.98651e-07	1.33524e-06	Downregulated
hsa-miR-194-5p	2035	4429	339.167	632.714	0.953676	6.50034e-145	3.56906e-144	Downregulated
hsa-miR-181b-3p	98	213	16.3333	30.4286	0.951723	2.00386e-08	4.16115e-08	Downregulated
hsa-miR-3653-5p	407	880	67.8333	125.714	0.944198	9.22864e-30	3.00458e-29	Downregulated
hsa-miR-548ay-3p	69	149	11.5	21.2857	0.942368	3.24163e-06	6.01779e-06	Downregulated
hsa-miR-1299	2488	5366	414.667	766.571	0.940584	3.45817e-171	1.98275e-170	Downregulated
hsa-miR-378d	2814	6062	469	866	0.938895	1.50026e-192	9.25715e-192	Downregulated
hsa-miR-548ad-5p	132	284	22	40.5714	0.937076	1.592e-10	3.54445e-10	Downregulated
hsa-miR-532-3p	73	157	12.1667	22.4286	0.93652	2.00047e-06	3.74589e-06	Downregulated
hsa-miR-548ah-3p	265	569	44.1667	81.2857	0.93416	1.71566e-19	4.75024e-19	Downregulated
hsa-miR-454-5p	87	186	14.5	26.5714	0.927939	2.83625e-07	5.53485e-07	Downregulated
hsa-miR-199a-3p	8912	19034	1485.33	2719.14	0.926481	0	0	Downregulated
hsa-miR-199b-3p	8912	19033	1485.33	2719	0.926405	0	0	Downregulated
hsa-miR-378a-5p	478	1020	79.6667	145.714	0.92521	3.86585e-33	1.29105e-32	Downregulated
hsa-miR-7-1-3p	137	292	22.8333	41.7143	0.923516	1.48476e-10	3.3171e-10	Downregulated
hsa-miR-106b-3p	9514	20234	1585.67	2890.57	0.920381	0	0	Downregulated
hsa-miR-16-5p	29022	60987	4837	8712.43	0.903078	0	0	Downregulated
hsa-miR-15a-5p	1974	4108	329	586.857	0.889038	8.35065e-120	4.22678e-119	Downregulated
hsa-miR-548p	246	509	41	72.7143	0.880731	4.39612e-16	1.13474e-15	Downregulated
hsa-miR-15b-3p	391	805	65.1667	115	0.873544	3.3197e-24	1.00037e-23	Downregulated
hsa-miR-205-5p	15827	32507	2637.83	4643.86	0.870086	0	0	Downregulated
hsa-miR-144-3p	71	143	11.8333	20.4286	0.841848	3.39286e-05	5.87752e-05	Downregulated
hsa-miR-27a-3p	91452	183358	15242	26194	0.8353	0	0	Downregulated
hsa-miR-132-5p	423	846	70.5	120.857	0.831723	1.88341e-23	5.52144e-23	Downregulated
hsa-miR-660-5p	3943	7881	657.167	1125.86	0.830808	2.24361e-203	1.41127e-202	Downregulated
hsa-miR-1246	683	1357	113.833	193.857	0.822187	6.2458e-36	2.15243e-35	Downregulated
hsa-miR-5001-3p	74	146	12.3333	20.8571	0.812095	4.87661e-05	8.14303e-05	Downregulated
hsa-miR-362-5p	134	264	22.3333	37.7143	0.810028	5.05092e-08	1.02263e-07	Downregulated
hsa-miR-378a-3p	67514	133004	11252.3	19000.6	0.809934	0	0	Downregulated
hsa-miR-2355-3p	58	114	9.66667	16.2857	0.806632	0.000359561	0.000535529	Downregulated
hsa-miR-505-3p	506	989	84.3333	141.286	0.798557	2.03216e-25	6.21042e-25	Downregulated
hsa-miR-324-3p	231	451	38.5	64.4286	0.796958	2.16148e-12	5.09236e-12	Downregulated
hsa-miR-222-3p	21993	42744	3665.5	6106.29	0.790401	0	0	Downregulated
hsa-miR-452-5p	18308	35507	3051.33	5072.43	0.787353	0	0	Downregulated
hsa-miR-4999-5p	66	128	11	18.2857	0.787329	0.000213273	0.000332957	Downregulated
hsa-miR-1273c	62	120	10.3333	17.1429	0.784418	0.000351947	0.000525397	Downregulated
hsa-miR-99a-3p	84	162	14	23.1429	0.779256	3.64893e-05	6.15764e-05	Downregulated
hsa-miR-93-5p	23419	45154	3903.17	6450.57	0.778898	0	0	Downregulated
hsa-miR-185-5p	14146	27087	2357.67	3869.57	0.76893	0	0	Downregulated
hsa-miR-548f-3p	103	197	17.1667	28.1429	0.767275	7.04997e-06	1.27586e-05	Downregulated
hsa-miR-502-3p	1066	2036	177.667	290.857	0.765254	4.56927e-47	1.66313e-46	Downregulated
hsa-miR-1271-5p	119	227	19.8333	32.4286	0.763454	1.57663e-06	2.96942e-06	Downregulated
hsa-miR-135b-5p	137	261	22.8333	37.2857	0.761597	2.78527e-07	5.45178e-07	Downregulated
hsa-miR-27b-5p	257	489	42.8333	69.8571	0.75979	2.25831e-12	5.30119e-12	Downregulated
hsa-let-7i-3p	2581	4896	430.167	699.429	0.755397	3.63114e-108	1.78225e-107	Downregulated
hsa-miR-548k	1143	2164	190.5	309.143	0.752599	1.53702e-48	5.65803e-48	Downregulated
hsa-miR-548e-3p	977	1849	162.833	264.143	0.752038	1.11689e-41	4.02009e-41	Downregulated
hsa-miR-101-5p	65	123	10.8333	17.5714	0.75187	0.000487369	0.00071439	Downregulated
hsa-miR-3065-5p	362	681	60.3333	97.2857	0.743389	4.44821e-16	1.14363e-15	Downregulated
hsa-miR-199b-5p	6211	11603	1035.17	1657.57	0.733324	6.56667e-241	4.38604e-240	Downregulated
hsa-miR-4802-3p	83	155	13.8333	22.1429	0.732808	0.000128954	0.000205277	Downregulated
hsa-miR-185-3p	462	860	77	122.857	0.728167	3.01866e-19	8.28708e-19	Downregulated
hsa-miR-193a-3p	507	941	84.5	134.429	0.723932	1.02769e-20	2.90753e-20	Downregulated
hsa-miR-24-1-5p	538	998	89.6667	142.571	0.723157	7.79026e-22	2.23328e-21	Downregulated
hsa-miR-425-3p	1523	2814	253.833	402	0.71743	1.03911e-57	4.08017e-57	Downregulated
hsa-miR-19b-3p	10726	19523	1787.67	2789	0.695786	0	0	Downregulated
hsa-miR-378c	13943	25368	2323.83	3624	0.695192	0	0	Downregulated
hsa-miR-3909	430	782	71.6667	111.714	0.694555	2.31398e-16	6.04514e-16	Downregulated
hsa-miR-24-3p	80350	145617	13391.7	20802.4	0.689532	0	0	Downregulated
hsa-miR-629-5p	4174	7546	695.667	1078	0.686005	3.05615e-140	1.6364e-139	Downregulated
hsa-miR-488-3p	104	187	17.3333	26.7143	0.678178	8.54272e-05	0.000138715	Downregulated
hsa-miR-1278	118	212	19.6667	30.2857	0.677001	2.95891e-05	5.17419e-05	Downregulated
hsa-miR-454-3p	252	449	42	64.1429	0.665015	2.18982e-09	4.72919e-09	Downregulated
hsa-miR-30b-5p	191340	339923	31890	48560.4	0.660793	0	0	Downregulated
hsa-miR-221-5p	3002	5328	500.333	761.143	0.659394	5.28579e-93	2.44614e-92	Downregulated
hsa-miR-874-3p	325	575	54.1667	82.1429	0.654846	2.40686e-11	5.45236e-11	Downregulated
hsa-miR-21-3p	1764	3102	294	443.143	0.646072	4.93183e-53	1.87957e-52	Downregulated
hsa-miR-532-5p	13687	23828	2281.17	3404	0.631575	0	0	Downregulated
hsa-miR-203a-3p	6761	11557	1126.83	1651	0.605182	1.88764e-171	1.09195e-170	Downregulated
hsa-miR-10a-3p	234	399	39	57	0.601604	2.48709e-07	4.8829e-07	Downregulated
hsa-miR-17-5p	21517	36492	3586.17	5213.14	0.593827	0	0	Downregulated
hsa-miR-25-3p	74562	125828	12427	17975.4	0.586664	0	0	Downregulated
hsa-miR-550a-5p	286	481	47.6667	68.7143	0.581745	3.88666e-08	7.91861e-08	Downregulated
hsa-miR-224-5p	129548	217388	21591.3	31055.4	0.578509	0	0	Downregulated
hsa-miR-361-3p	70229	117379	11704.8	16768.4	0.572759	0	0	Downregulated
hsa-miR-1287-5p	3440	5745	573.333	820.714	0.571622	5.29096e-78	2.30063e-77	Downregulated
hsa-miR-192-5p	14082	23471	2347	3353	0.568751	0	0	Downregulated
hsa-miR-3928-3p	125	208	20.8333	29.7143	0.566379	0.000418691	0.00061651	Downregulated
hsa-miR-452-3p	1035	1716	172.5	245.143	0.561142	9.28764e-24	2.73516e-23	Downregulated
hsa-miR-548o-3p	453	751	75.5	107.286	0.561025	2.99999e-11	6.77232e-11	Downregulated
hsa-miR-324-5p	383	634	63.8333	90.5714	0.558862	1.16019e-09	2.53089e-09	Downregulated
hsa-miR-106b-5p	4467	7383	744.5	1054.71	0.556624	4.03742e-95	1.92338e-94	Downregulated
hsa-miR-30a-5p	1291397	2129280	215233	304183	0.553157	0	0	Downregulated
hsa-let-7i-5p	962322	1579542	160387	225649	0.546638	0	0	Downregulated
hsa-miR-425-5p	6429	10552	1071.5	1507.43	0.546574	8.55684e-131	4.47086e-130	Downregulated
hsa-miR-107	14850	24249	2475	3464.14	0.539186	1.04616e-290	7.53103e-290	Downregulated
hsa-miR-17-3p	574	930	95.6667	132.857	0.527903	2.56371e-12	5.97481e-12	Downregulated
hsa-miR-24-2-5p	3834	6196	639	885.143	0.52421	4.55161e-72	1.90254e-71	Downregulated
hsa-miR-589-5p	1558	2514	259.667	359.143	0.522013	4.58642e-30	1.50075e-29	Downregulated
hsa-miR-651-5p	1900	3050	316.667	435.714	0.514533	3.19016e-35	1.08782e-34	Downregulated
hsa-miR-374b-3p	340	544	56.6667	77.7143	0.509795	2.14677e-07	4.24045e-07	Downregulated
hsa-miR-127-3p	212	338	35.3333	48.2857	0.504682	5.11027e-05	8.51126e-05	Downregulated
hsa-miR-326	184	293	30.6667	41.8571	0.502918	0.000170437	0.000269328	Downregulated
hsa-miR-125b-2-3p	4884	7753	814	1107.57	0.498415	5.45888e-82	2.40595e-81	Downregulated
hsa-miR-1304-5p	199	315	33.1667	45	0.494307	0.000124655	0.000198922	Downregulated
hsa-miR-6516-5p	208	329	34.6667	47	0.493228	9.10467e-05	0.00014747	Downregulated
hsa-miR-18a-5p	828	1309	138	187	0.492486	6.43925e-15	1.61702e-14	Downregulated
hsa-miR-548ah-5p	280	442	46.6667	63.1429	0.490343	6.43572e-06	1.17124e-05	Downregulated
hsa-miR-1301-3p	6032	9496	1005.33	1356.57	0.486407	1.02843e-95	4.93562e-95	Downregulated
hsa-miR-103a-3p	226304	355678	37717.3	50811.1	0.484033	0	0	Downregulated
hsa-miR-451a	646	1014	107.667	144.857	0.482175	1.70779e-11	3.88231e-11	Downregulated
hsa-miR-320a	251514	394697	41919	56385.3	0.48183	0	0	Downregulated
hsa-miR-30e-5p	214022	335469	35670.3	47924.1	0.480144	0	0	Downregulated
hsa-miR-942-5p	587	920	97.8333	131.429	0.479997	1.73636e-10	3.85261e-10	Downregulated
hsa-miR-1303	1794	2801	299	400.143	0.474486	3.05262e-28	9.69488e-28	Downregulated
hsa-miR-576-3p	787	1226	131.167	175.143	0.471247	4.3202e-13	1.03667e-12	Downregulated
hsa-miR-497-5p	2789	4315	464.833	616.429	0.461336	1.56114e-40	5.58807e-40	Downregulated
hsa-miR-3065-3p	220	340	36.6667	48.5714	0.459755	0.000191657	0.00030066	Downregulated
hsa-miR-29c-5p	1441	2221	240.167	317.286	0.455863	3.12534e-21	8.92013e-21	Downregulated
hsa-miR-30e-3p	38956	59936	6492.67	8562.29	0.453301	0	0	Downregulated
hsa-miR-20a-3p	253	389	42.1667	55.5714	0.452356	8.48318e-05	0.000138094	Downregulated
hsa-miR-130b-3p	621	946	103.5	135.143	0.43897	2.49799e-09	5.37679e-09	Downregulated
hsa-miR-28-3p	23076	35114	3846	5016.29	0.437377	5.34556e-287	3.80585e-286	Downregulated
hsa-miR-99a-5p	767190	1166790	127865	166684	0.436613	0	0	Downregulated
hsa-miR-296-5p	363	551	60.5	78.7143	0.433806	6.786e-06	1.23153e-05	Downregulated
hsa-miR-26b-3p	289	438	48.1667	62.5714	0.431585	6.51412e-05	0.000107664	Downregulated
hsa-miR-20a-5p	104387	158150	17397.8	22592.9	0.431075	0	0	Downregulated
hsa-miR-29a-3p	203977	307636	33996.2	43948	0.424541	0	0	Downregulated
hsa-miR-941	7135	10746	1189.17	1535.14	0.422538	8.26567e-84	3.66796e-83	Downregulated
hsa-miR-30a-3p	62903	94431	10483.8	13490.1	0.417855	0	0	Downregulated
hsa-miR-215-5p	336	504	56	72	0.416686	3.37596e-05	5.86393e-05	Downregulated
hsa-miR-30c-5p	218113	326792	36352.2	46684.6	0.41502	0	0	Downregulated
hsa-miR-96-5p	11687	17462	1947.83	2494.57	0.411038	2.4285e-128	1.25871e-127	Downregulated
hsa-miR-339-5p	4196	6266	699.333	895.143	0.410254	4.4035e-47	1.61185e-46	Downregulated
hsa-miR-181a-3p	7243	10813	1207.17	1544.71	0.409831	8.85798e-80	3.87768e-79	Downregulated
hsa-miR-3074-5p	506	755	84.3333	107.857	0.409063	6.07594e-07	1.16465e-06	Downregulated
hsa-miR-671-5p	412	612	68.6667	87.4286	0.402611	9.61477e-06	1.71606e-05	Downregulated
hsa-miR-340-5p	220774	326043	36795.7	46577.6	0.394215	0	0	Downregulated
hsa-miR-181a-5p	353505	517892	58917.5	73984.6	0.382644	0	0	Downregulated
hsa-miR-576-5p	322	470	53.6667	67.1429	0.377324	0.000261471	0.000399538	Downregulated
hsa-miR-511-3p	10325	14987	1720.83	2141	0.369293	8.69901e-91	3.99715e-90	Downregulated
hsa-miR-19a-3p	3234	4679	539	668.429	0.364604	6.74518e-29	2.16343e-28	Downregulated
hsa-miR-421	3326	4807	554.333	686.714	0.363072	2.01295e-29	6.52083e-29	Downregulated
hsa-miR-191-5p	347919	502330	57986.5	71761.4	0.361607	0	0	Downregulated
hsa-miR-4679	336	485	56	69.2857	0.361247	0.000370221	0.000550141	Downregulated
hsa-miR-501-3p	3593	5180	598.833	740	0.359487	5.03111e-31	1.66306e-30	Downregulated
hsa-miR-186-5p	116425	167735	19404.2	23962.1	0.358506	0	0	Downregulated
hsa-miR-345-5p	5570	8012	928.333	1144.57	0.356209	2.82405e-46	1.02216e-45	Downregulated
hsa-miR-101-3p	739514	1060020	123252	151431	0.351166	0	0	Downregulated
hsa-miR-374b-5p	17554	25120	2925.67	3588.57	0.34876	1.04025e-135	5.47941e-135	Downregulated
hsa-miR-598-3p	2007	2858	334.5	408.286	0.341689	2.34659e-16	6.10572e-16	Downregulated
hsa-miR-195-5p	7180	10217	1196.67	1459.57	0.340639	5.96637e-54	2.2873e-53	Downregulated
hsa-miR-146b-3p	31393	44521	5232.17	6360.14	0.335767	1.22452e-222	8.01366e-222	Downregulated
hsa-miR-152-3p	118378	167481	19729.7	23925.9	0.33232	0	0	Downregulated
hsa-miR-26a-5p	2003522	2834058	333920	404865	0.332054	0	0	Downregulated
hsa-miR-577	1239	1751	206.5	250.143	0.330726	4.77118e-10	1.05501e-09	Downregulated
hsa-miR-374a-5p	25481	36002	4246.83	5143.14	0.330379	4.53974e-175	2.64977e-174	Downregulated
hsa-miR-28-5p	16741	23645	2790.17	3377.86	0.329873	2.48299e-115	1.24705e-114	Downregulated
hsa-miR-148b-3p	217879	306611	36313.2	43801.6	0.324606	0	0	Downregulated
hsa-miR-1277-5p	687	962	114.5	137.429	0.31745	8.99299e-06	1.61846e-05	Downregulated
hsa-miR-151b	696	958	116	136.857	0.292662	4.08839e-05	6.86221e-05	Downregulated
hsa-miR-98-5p	83415	114595	13902.5	16370.7	0.289889	0	0	Downregulated
hsa-let-7g-5p	3756538	5148645	626090	735521	0.286513	0	0	Downregulated
hsa-miR-32-3p	690	944	115	134.857	0.283914	7.60212e-05	0.000124382	Downregulated
hsa-miR-330-3p	2033	2778	338.833	396.857	0.28216	1.50351e-11	3.42994e-11	Downregulated
hsa-miR-769-5p	4283	5845	713.833	835	0.280305	2.32632e-22	6.72854e-22	Downregulated
hsa-miR-429	398918	544027	66486.3	77718.1	0.279309	0	0	Downregulated
hsa-miR-181b-5p	119377	162652	19896.2	23236	0.277987	0	0	Downregulated
hsa-miR-190a-5p	1439	1957	239.833	279.571	0.275301	3.16123e-08	6.48139e-08	Downregulated
hsa-miR-200b-3p	2209204	3003342	368201	429049	0.274766	0	0	Downregulated
hsa-miR-339-3p	5792	7853	965.333	1121.86	0.270906	9.89973e-28	3.11355e-27	Downregulated
hsa-miR-210-3p	2542	3444	423.667	492	0.269845	6.00208e-13	1.42442e-12	Downregulated
hsa-miR-7-5p	44383	59687	7397.17	8526.71	0.259133	5.76876e-183	3.46066e-182	Downregulated
hsa-miR-32-5p	16075	21612	2679.17	3087.43	0.258737	2.81592e-67	1.15468e-66	Downregulated
hsa-miR-33a-5p	1454	1953	242.333	279	0.257388	2.1825e-07	4.29791e-07	Downregulated
hsa-miR-628-3p	672	902	112	128.857	0.25639	0.000449219	0.000659963	Downregulated
hsa-miR-151a-5p	3981	5336	663.5	762.286	0.254351	2.4371e-17	6.55172e-17	Downregulated
hsa-miR-16-2-3p	11978	16046	1996.33	2292.29	0.25355	1.43629e-48	5.31745e-48	Downregulated
hsa-miR-141-5p	1240	1657	206.667	236.714	0.249957	3.44545e-06	6.35973e-06	Downregulated
hsa-miR-335-5p	47121	62863	7853.5	8980.43	0.247564	1.15792e-176	6.88258e-176	Downregulated
hsa-miR-320b	30706	40933	5117.67	5847.57	0.246467	9.42578e-115	4.69757e-114	Downregulated
hsa-miR-141-3p	192102	254824	32017	36403.4	0.239352	0	0	Downregulated
hsa-miR-148b-5p	7593	10067	1265.5	1438.14	0.238615	7.00652e-28	2.21436e-27	Downregulated
hsa-miR-3615	8350	11058	1391.67	1579.71	0.236966	4.41406e-30	1.45168e-29	Downregulated
hsa-miR-200a-3p	2890161	3801189	481694	543027	0.227024	0	0	Downregulated
hsa-miR-22-3p	1054671	1383402	175778	197629	0.223151	0	0	Downregulated
hsa-miR-374a-3p	11897	15577	1982.83	2225.29	0.220543	1.56679e-36	5.45754e-36	Downregulated
hsa-let-7d-5p	516187	673020	86031.2	96145.7	0.214479	0	0	Downregulated
hsa-miR-99b-3p	7137	9294	1189.5	1327.71	0.212705	4.65021e-21	1.32141e-20	Downregulated
hsa-miR-200c-3p	5177179	6734924	862863	962132	0.211219	0	0	Downregulated
hsa-miR-190b	5738	7393	956.333	1056.14	0.197335	5.60431e-15	1.41283e-14	Downregulated
hsa-miR-335-3p	64189	81741	10698.2	11677.3	0.180457	1.53253e-125	7.88022e-125	Downregulated
hsa-miR-29b-2-5p	3005	3813	500.833	544.714	0.175285	5.65183e-07	1.08981e-06	Downregulated
hsa-miR-148a-5p	29215	36864	4869.17	5266.29	0.167227	5.7421e-50	2.16293e-49	Downregulated
hsa-miR-590-3p	3014	3802	502.333	543.143	0.166803	1.9285e-06	3.62159e-06	Downregulated
hsa-miR-26b-5p	389990	490710	64998.3	70101.4	0.163157	0	0	Downregulated
hsa-miR-148a-3p	10967275	13713768	1.82788e+06	1.95911e+06	0.154143	0	0	Downregulated
hsa-miR-151a-3p	155743	194685	25957.2	27812.1	0.153698	1.32063e-217	8.55623e-217	Downregulated
hsa-miR-320d	4146	5182	691	740.286	0.153512	2.94389e-07	5.72765e-07	Downregulated
hsa-miR-146b-5p	5593951	6987058	932325	998151	0.152541	0	0	Downregulated
hsa-miR-22-5p	18222	22749	3037	3249.86	0.151845	2.17399e-26	6.77164e-26	Downregulated
hsa-let-7a-3p	6408	7986	1068	1140.86	0.149322	5.80732e-10	1.27976e-09	Downregulated
hsa-miR-125a-3p	3406	4194	567.667	599.143	0.131972	6.89057e-05	0.000113596	Downregulated
hsa-miR-92a-3p	621430	762685	103572	108955	0.127219	0	0	Downregulated
hsa-miR-342-5p	9426	11514	1571	1644.86	0.120395	1.65664e-09	3.58968e-09	Downregulated
hsa-miR-182-5p	331685	404964	55280.8	57852	0.119703	1.05374e-277	7.42071e-277	Downregulated
hsa-miR-340-3p	4334	5238	722.333	748.286	0.10504	0.000375408	0.000556021	Downregulated
hsa-miR-193a-5p	89049	107596	14841.5	15370.9	0.104677	3.98763e-58	1.57533e-57	Downregulated
hsa-miR-744-5p	23853	28618	3975.5	4088.29	0.0944756	6.78448e-14	1.65871e-13	Downregulated
hsa-miR-29c-3p	14921	17816	2486.83	2545.14	0.0875527	4.14752e-08	8.42359e-08	Downregulated
hsa-miR-423-3p	281862	336147	46977	48021	0.0858267	5.24764e-121	2.67707e-120	Downregulated
hsa-let-7f-5p	11096102	12847212	1.84935e+06	1835316	0.0431258	0	0	Downregulated
hsa-miR-511-5p	214876	238687	35812.7	34098.1	-0.0166609	9.88419e-05	0.0001593	Upregulated
hsa-miR-664a-5p	16289	17569	2714.83	2509.86	-0.0591425	0.000160812	0.000254738	Upregulated
hsa-miR-99b-5p	428129	461515	71354.8	65930.7	-0.0599446	6.38809e-86	2.85432e-85	Upregulated
hsa-miR-100-5p	93686	100344	15614.3	14334.9	-0.0692276	3.73164e-26	1.15679e-25	Upregulated
hsa-miR-200b-5p	79303	84707	13217.2	12101	-0.0731708	8.69699e-25	2.64539e-24	Upregulated
hsa-miR-29b-3p	26218	27996	4369.67	3999.43	-0.0736135	2.77325e-09	5.94951e-09	Upregulated
hsa-miR-181a-2-3p	28171	29919	4695.17	4274.14	-0.0814254	9.98905e-12	2.28685e-11	Upregulated
hsa-miR-10a-5p	96121	101011	16020.2	14430.1	-0.0966877	3.54818e-50	1.34434e-49	Upregulated
hsa-miR-885-3p	7544	7838	1257.33	1119.71	-0.113121	1.13774e-06	2.14907e-06	Upregulated
hsa-miR-125b-5p	285153	295148	47525.5	42164	-0.118574	5.08507e-216	3.26194e-215	Upregulated
hsa-miR-187-3p	5569	5664	928.167	809.143	-0.143874	1.22797e-07	2.45551e-07	Upregulated
hsa-miR-484	27985	28146	4664.17	4020.86	-0.16	1.69097e-39	5.98666e-39	Upregulated
hsa-miR-30b-3p	10207	10133	1701.17	1447.57	-0.178774	9.21073e-19	2.49687e-18	Upregulated
hsa-miR-885-5p	16978	16690	2829.67	2384.29	-0.192959	1.13373e-34	3.8457e-34	Upregulated
hsa-miR-30d-3p	14218	13975	2369.67	1996.43	-0.193147	2.32272e-29	7.48686e-29	Upregulated
hsa-miR-499a-5p	84913	83115	14152.2	11873.6	-0.199153	1.62025e-176	9.54307e-176	Upregulated
hsa-miR-200a-5p	59849	57937	9974.83	8276.71	-0.215119	1.06527e-144	5.79979e-144	Upregulated
hsa-let-7a-5p	15569914	15005697	2.59499e+06	2143671	-0.221527	0	0	Upregulated
hsa-miR-30d-5p	12695587	12193963	2.11593e+06	1.74199e+06	-0.226437	0	0	Upregulated
hsa-miR-26a-2-3p	889	826	148.167	118	-0.274318	8.17591e-05	0.000133427	Upregulated
hsa-miR-505-5p	1032	937	172	133.857	-0.307599	2.22606e-06	4.15631e-06	Upregulated
hsa-miR-183-5p	297839	270206	49639.8	38600.9	-0.30875	0	0	Upregulated
hsa-miR-1291	1045	941	174.167	134.429	-0.319513	7.98751e-07	1.52206e-06	Upregulated
hsa-miR-128-3p	33664	29566	5610.67	4223.71	-0.355544	9.10369e-211	5.78252e-210	Upregulated
hsa-let-7c-5p	1588265	1386093	264711	198013	-0.364704	0	0	Upregulated
hsa-miR-4488	559	477	93.1667	68.1429	-0.397136	9.55872e-06	1.71077e-05	Upregulated
hsa-miR-328-3p	2516	2097	419.333	299.571	-0.431082	3.86641e-24	1.15438e-23	Upregulated
hsa-miR-2110	11516	9584	1919.33	1369.14	-0.433216	3.36436e-105	1.62666e-104	Upregulated
hsa-miR-92b-3p	6665	5546	1110.83	792.286	-0.433434	9.87957e-62	4.02569e-61	Upregulated
hsa-miR-27a-5p	5893	4890	982.167	698.571	-0.437444	1.05892e-55	4.10814e-55	Upregulated
hsa-miR-6821-5p	494	407	82.3333	58.1429	-0.447759	3.30183e-06	6.11203e-06	Upregulated
hsa-let-7e-5p	422490	342550	70415	48935.7	-0.470879	0	0	Upregulated
hsa-miR-423-5p	478598	387674	79766.3	55382	-0.472247	0	0	Upregulated
hsa-miR-584-5p	1687	1356	281.167	193.714	-0.483379	2.92234e-20	8.19631e-20	Upregulated
hsa-miR-516a-5p	1804	1446	300.667	206.571	-0.487408	7.32774e-22	2.11002e-21	Upregulated
hsa-miR-619-5p	310	245	51.6667	35	-0.507763	3.5499e-05	6.0653e-05	Upregulated
hsa-miR-375	2202139	1737600	367023	248229	-0.510086	0	0	Upregulated
hsa-miR-877-5p	1044	819	174	117	-0.518463	1.0435e-14	2.59032e-14	Upregulated
hsa-miR-3177-3p	183	140	30.5	20	-0.554693	0.000576302	0.000837172	Upregulated
hsa-miR-1468-5p	1238	945	206.333	135	-0.557902	2.24235e-19	6.18208e-19	Upregulated
hsa-miR-1273h-3p	227	173	37.8333	24.7143	-0.560197	0.000109523	0.00017564	Upregulated
hsa-miR-760	665	499	110.833	71.2857	-0.582591	6.92351e-12	1.59066e-11	Upregulated
hsa-miR-2115-5p	516	387	86	55.2857	-0.583314	1.45881e-09	3.17162e-09	Upregulated
hsa-miR-4640-3p	184	138	30.6667	19.7143	-0.583314	0.000303759	0.000457678	Upregulated
hsa-miR-518b	240	179	40	25.5714	-0.591351	2.9629e-05	5.17419e-05	Upregulated
hsa-miR-196a-5p	95228	70540	15871.3	10077.1	-0.601221	0	0	Upregulated
hsa-miR-574-3p	5153	3742	858.833	534.571	-0.62988	3.55309e-93	1.65612e-92	Upregulated
hsa-miR-125a-5p	1134490	792604	189082	113229	-0.685648	0	0	Upregulated
hsa-miR-1323	3634	2536	605.667	362.286	-0.68728	5.02306e-77	2.16959e-76	Upregulated
hsa-miR-187-5p	311	217	51.8333	31	-0.687496	5.45823e-08	1.10166e-07	Upregulated
hsa-miR-6747-3p	172	120	28.6667	17.1429	-0.687651	5.27268e-05	8.75924e-05	Upregulated
hsa-miR-7706	1645	1142	274.167	163.143	-0.694801	1.67387e-36	5.79936e-36	Upregulated
hsa-miR-519a-5p	212	146	35.3333	20.8571	-0.706372	4.30552e-06	7.87992e-06	Upregulated
hsa-miR-664b-5p	953	644	158.833	92	-0.733692	7.21992e-24	2.14573e-23	Upregulated
hsa-miR-4742-3p	175	117	29.1667	16.7143	-0.749123	1.10361e-05	1.96432e-05	Upregulated
hsa-miR-519a-3p	285	189	47.5	27	-0.760852	1.30048e-08	2.72675e-08	Upregulated
hsa-miR-296-3p	866	572	144.333	81.7143	-0.766628	1.92441e-23	5.61622e-23	Upregulated
hsa-miR-6777-5p	297	195	49.5	27.8571	-0.775265	3.64216e-09	7.78782e-09	Upregulated
hsa-miR-7641	145	95	24.1667	13.5714	-0.77833	3.52886e-05	6.0653e-05	Upregulated
hsa-miR-519d-3p	138	90	23	12.8571	-0.784948	4.80509e-05	8.04433e-05	Upregulated
hsa-miR-6884-5p	107	69	17.8333	9.85714	-0.801219	0.000269215	0.00040848	Upregulated
hsa-let-7d-3p	53312	34134	8885.33	4876.29	-0.811527	0	0	Upregulated
hsa-miR-520a-3p	399	247	66.5	35.2857	-0.860154	7.65721e-14	1.85806e-13	Upregulated
hsa-miR-518c-3p	122	75	20.3333	10.7143	-0.870195	2.98046e-05	5.19087e-05	Upregulated
hsa-miR-125b-1-3p	238	146	39.6667	20.8571	-0.87327	4.95372e-09	1.05228e-08	Upregulated
hsa-miR-512-3p	751	457	125.167	65.2857	-0.884895	8.05572e-26	2.47355e-25	Upregulated
hsa-miR-1283	264	157	44	22.4286	-0.91805	1.31242e-10	2.94223e-10	Upregulated
hsa-miR-193b-5p	9980	5905	1663.33	843.571	-0.925379	0	0	Upregulated
hsa-miR-522-3p	1640	960	273.333	137.143	-0.940866	4.42888e-60	1.77124e-59	Upregulated
hsa-miR-4449	351	203	58.5	29	-0.958268	1.58945e-14	3.91552e-14	Upregulated
hsa-miR-4485-3p	1894	1087	315.667	155.286	-0.969361	1.5588e-72	6.55799e-72	Upregulated
hsa-miR-517a-3p	2276	1306	379.333	186.571	-0.969622	8.04156e-87	3.61807e-86	Upregulated
hsa-miR-517b-3p	2276	1306	379.333	186.571	-0.969622	8.04156e-87	3.61807e-86	Upregulated
hsa-miR-365b-5p	2756	1571	459.333	224.429	-0.979169	2.05623e-106	1.00166e-105	Upregulated
hsa-miR-3138	75	42	12.5	6	-1.00478	0.00022201	0.000344108	Upregulated
hsa-miR-5187-5p	120	67	20	9.57143	-1.00908	2.76896e-06	5.1551e-06	Upregulated
hsa-miR-3936	62	34	10.3333	4.85714	-1.03501	0.000581146	0.00084232	Upregulated
hsa-miR-615-3p	1383	754	230.5	107.714	-1.04344	3.89134e-60	1.56593e-59	Upregulated
hsa-miR-4446-3p	376	202	62.6667	28.8571	-1.06465	4.31799e-18	1.16565e-17	Upregulated
hsa-miR-3607-3p	216	116	36	16.5714	-1.06518	4.89696e-11	1.10162e-10	Upregulated
hsa-miR-518e-5p	83	44	13.8333	6.28571	-1.08388	3.57616e-05	6.0653e-05	Upregulated
hsa-miR-519b-5p	83	44	13.8333	6.28571	-1.08388	3.57616e-05	6.0653e-05	Upregulated
hsa-miR-519c-5p	83	44	13.8333	6.28571	-1.08388	3.57616e-05	6.0653e-05	Upregulated
hsa-miR-522-5p	83	44	13.8333	6.28571	-1.08388	3.57616e-05	6.0653e-05	Upregulated
hsa-miR-523-5p	83	44	13.8333	6.28571	-1.08388	3.57616e-05	6.0653e-05	Upregulated
hsa-miR-3173-5p	293	155	48.8333	22.1429	-1.08691	7.05647e-15	1.76517e-14	Upregulated
hsa-miR-517c-3p	165	87	27.5	12.4286	-1.09166	4.58431e-09	9.77013e-09	Upregulated
hsa-miR-130b-5p	4398	2310	733	330	-1.09723	7.93522e-203	4.9434e-202	Upregulated
hsa-miR-1248	273	139	45.5	19.8571	-1.14209	5.30591e-15	1.34283e-14	Upregulated
hsa-miR-615-5p	142	72	23.6667	10.2857	-1.1481	1.4855e-08	3.10464e-08	Upregulated
hsa-miR-365a-5p	1748	875	291.333	125	-1.16663	4.39391e-90	2.00476e-89	Upregulated
hsa-miR-92b-5p	2595	1277	432.5	182.429	-1.19125	3.29099e-137	1.7477e-136	Upregulated
hsa-let-7b-5p	9188507	4427872	1.53142e+06	632553	-1.22149	0	0	Upregulated
hsa-miR-516b-5p	3482	1672	580.333	238.857	-1.22662	5.34372e-192	3.26616e-191	Upregulated
hsa-miR-4780	364	165	60.6667	23.5714	-1.30975	8.46459e-24	2.50416e-23	Upregulated
hsa-miR-574-5p	97073	43235	16178.8	6176.43	-1.33515	0	0	Upregulated
hsa-miR-486-5p	892	397	148.667	56.7143	-1.33618	1.51236e-57	5.90263e-57	Upregulated
hsa-miR-3605-3p	554	240	92.3333	34.2857	-1.37513	5.7494e-38	2.01349e-37	Upregulated
hsa-miR-6741-5p	97	42	16.1667	6	-1.37587	6.96149e-08	1.4007e-07	Upregulated
hsa-miR-6726-5p	57	23	9.5	3.28571	-1.4776	1.29158e-05	2.28634e-05	Upregulated
hsa-miR-6726-3p	40	16	6.66667	2.28571	-1.4902	0.000236174	0.000364443	Upregulated
hsa-miR-4466	176	70	29.3333	10	-1.49843	9.6308e-15	2.39987e-14	Upregulated
hsa-miR-6805-5p	83	33	13.8333	4.71429	-1.49892	1.04152e-07	2.08913e-07	Upregulated
hsa-miR-4647	135	52	22.5	7.42857	-1.54465	4.04011e-12	9.38186e-12	Upregulated
hsa-miR-937-3p	143	55	23.8333	7.85714	-1.54679	8.96408e-13	2.1196e-12	Upregulated
hsa-miR-6865-5p	37	14	6.16667	2	-1.57037	0.000237786	0.000365935	Upregulated
hsa-miR-6741-3p	130	48	21.6667	6.85714	-1.60568	2.54866e-12	5.96118e-12	Upregulated
hsa-miR-3656	29	10	4.83333	1.42857	-1.70433	0.000560363	0.000815848	Upregulated
hsa-miR-432-5p	34	11	5.66667	1.57143	-1.79631	0.000106599	0.000171375	Upregulated
hsa-miR-486-3p	488	141	81.3333	20.1429	-1.95946	1.20513e-54	4.64756e-54	Upregulated
hsa-miR-3687	127	28	21.1667	4	-2.34961	5.55875e-19	1.51321e-18	Upregulated
hsa-miR-6087	196	33	32.6667	4.71429	-2.73859	1.99744e-33	6.70527e-33	Upregulated
hsa-miR-6820-5p	18	3	3	0.428571	-2.75324	0.000251049	0.000385431	Upregulated
hsa-miR-612	47	2	7.83333	0.285714	-4.72287	5.43918e-13	1.29558e-12	Upregulated

## Sheet: Table_S5
Table S5 - Differentially expressed known miRNAs (p<0.01) between milk lipid samples from healthy dyads (n=6) and milk lipid samples from infected dyads (n=7).
* Blue highlighted were the high differentially expressed miRNAs (-2≥fold change≤2).
Known mature miRNA species	Reads number of milk lipid samples from healthy dyads (n=6)	Reads number of milk lipid samples from infected dyads (n=7)	Reads mean of milk lipid samples from healthy dyads (n=6)	Reads mean of milk lipid samples from infected dyads (n=7)	log2Ratio (infection - milk lipids/healthy - milk lipids samples) normalised*	p-value	q-value(Storey et al. 2003)	Healthy vs. Infection UP/Down regulated
hsa-miR-542-3p	1	308	0.166667	44	8.0778	6.54404e-62	4.70988e-61	Downregulated
hsa-miR-873-5p	0	108	0	15.4286	7.5659	8.03606e-24	4.01246e-23	Downregulated
hsa-miR-142-3p	32	5970	5.33333	852.857	7.35453	0	0	Downregulated
hsa-miR-424-5p	3	428	0.5	61.1429	6.96752	4.48659e-93	4.0273e-92	Downregulated
hsa-miR-142-5p	97	10707	16.1667	1529.57	6.59737	0	0	Downregulated
hsa-miR-450b-5p	6	488	1	69.7143	6.15679	2.12874e-109	2.07394e-108	Downregulated
hsa-miR-150-3p	1	76	0.166667	10.8571	6.05894	1.66985e-18	7.49454e-18	Downregulated
hsa-miR-6503-5p	0	37	0	5.28571	6.02047	8.99382e-10	3.19337e-09	Downregulated
hsa-miR-424-3p	4	240	0.666667	34.2857	5.71791	5.62967e-55	3.94517e-54	Downregulated
hsa-miR-6503-3p	0	30	0	4.28571	5.71791	3.36635e-08	1.10219e-07	Downregulated
hsa-miR-618	2	114	0.333333	16.2857	5.64391	5.27826e-27	2.77418e-26	Downregulated
hsa-miR-450a-5p	11	597	1.83333	85.2857	5.57317	8.48177e-134	9.41112e-133	Downregulated
hsa-miR-126-3p	3	142	0.5	20.2857	5.3758	4.35375e-33	2.41539e-32	Downregulated
hsa-miR-150-5p	127	5379	21.1667	768.429	5.21545	0	0	Downregulated
hsa-miR-223-3p	272	10115	45.3333	1445	5.02776	0	0	Downregulated
hsa-miR-371b-5p	0	18	0	2.57143	4.98094	2.30597e-05	6.10006e-05	Downregulated
hsa-miR-450a-2-3p	0	18	0	2.57143	4.98094	2.30597e-05	6.10006e-05	Downregulated
hsa-miR-6502-5p	0	18	0	2.57143	4.98094	2.30597e-05	6.10006e-05	Downregulated
hsa-miR-708-3p	6	181	1	25.8571	4.7259	1.99193e-40	1.20555e-39	Downregulated
hsa-miR-3656	1	30	0.166667	4.28571	4.71791	6.04098e-08	1.91511e-07	Downregulated
hsa-miR-4772-3p	0	15	0	2.14286	4.71791	0.000127722	0.000319862	Downregulated
hsa-miR-708-5p	11	327	1.83333	46.7143	4.70473	1.77987e-71	1.36723e-70	Downregulated
hsa-miR-34c-5p	1	26	0.166667	3.71429	4.51146	5.77906e-07	1.70994e-06	Downregulated
hsa-miR-1250-5p	0	13	0	1.85714	4.51146	0.000408635	0.000977409	Downregulated
hsa-miR-144-3p	2	44	0.333333	6.28571	4.27045	1.38474e-10	5.00568e-10	Downregulated
hsa-miR-338-5p	26	417	4.33333	59.5714	3.81448	2.62125e-81	2.22776e-80	Downregulated
hsa-miR-139-3p	3	46	0.5	6.57143	3.74962	2.86915e-10	1.03249e-09	Downregulated
hsa-miR-451a	30	427	5	61	3.64222	1.35498e-80	1.12758e-79	Downregulated
hsa-miR-184	18	254	3	36.2857	3.62978	1.45498e-48	9.22513e-48	Downregulated
hsa-miR-582-3p	11	143	1.83333	20.4286	3.51146	1.9857e-27	1.05757e-26	Downregulated
hsa-miR-503-5p	4	37	0.666667	5.28571	3.02047	2.35209e-07	7.22717e-07	Downregulated
hsa-miR-223-5p	403	3168	67.1667	452.571	2.78574	0	0	Downregulated
hsa-miR-145-3p	20	148	3.33333	21.1429	2.69854	1.57151e-22	7.70222e-22	Downregulated
hsa-miR-143-3p	1797	12512	299.5	1787.43	2.61067	0	0	Downregulated
hsa-miR-222-5p	5	34	0.833333	4.85714	2.57655	4.99839e-06	1.41101e-05	Downregulated
hsa-miR-4286	5	34	0.833333	4.85714	2.57655	4.99839e-06	1.41101e-05	Downregulated
hsa-miR-143-5p	4	25	0.666667	3.57143	2.45487	0.00013956	0.000348415	Downregulated
hsa-miR-338-3p	5	30	0.833333	4.28571	2.39598	3.88581e-05	0.000101119	Downregulated
hsa-miR-1273g-3p	26	135	4.33333	19.2857	2.18739	1.44527e-16	6.1744e-16	Downregulated
hsa-miR-4516	7	33	1.16667	4.71429	2.04806	8.94326e-05	0.000225384	Downregulated
hsa-miR-455-5p	39	179	6.5	25.5714	2.00943	2.02053e-19	9.33055e-19	Downregulated
hsa-miR-625-3p	56	239	9.33333	34.1429	1.90453	9.09207e-24	4.51153e-23	Downregulated
hsa-miR-4488	345	1295	57.5	185	1.7193	1.87372e-105	1.76105e-104	Downregulated
hsa-miR-204-3p	16	58	2.66667	8.28571	1.669	6.18994e-06	1.73512e-05	Downregulated
hsa-miR-3613-5p	326	1147	54.3333	163.857	1.62594	1.24715e-86	1.08297e-85	Downregulated
hsa-miR-139-5p	21	65	3.5	9.28571	1.44107	1.72523e-05	4.68799e-05	Downregulated
hsa-miR-934	242	739	40.3333	105.571	1.42158	1.16493e-46	7.21436e-46	Downregulated
hsa-miR-155-5p	3057	9169	509.5	1309.86	1.39566	0	0	Downregulated
hsa-miR-146a-5p	26011	73096	4335.17	10442.3	1.30169	0	0	Downregulated
hsa-miR-34a-5p	120	336	20	48	1.29644	1.98954e-19	9.24085e-19	Downregulated
hsa-miR-3144-3p	60	158	10	22.5714	1.20791	4.97343e-09	1.69796e-08	Downregulated
hsa-miR-7641	139	361	23.1667	51.5714	1.18793	2.69384e-18	1.1956e-17	Downregulated
hsa-miR-3614-5p	33	84	5.5	12	1.15894	3.69033e-05	9.63455e-05	Downregulated
hsa-miR-548ag	32	80	5.33333	11.4286	1.13295	7.68314e-05	0.000194857	Downregulated
hsa-miR-1246	66	161	11	23	1.09754	4.56426e-08	1.4644e-07	Downregulated
hsa-miR-3653-3p	47	114	7.83333	16.2857	1.08932	4.81267e-06	1.36826e-05	Downregulated
hsa-miR-504-5p	57	138	9.5	19.7143	1.08665	5.1358e-07	1.53668e-06	Downregulated
hsa-let-7b-3p	1291	3103	215.167	443.286	1.07619	2.20426e-123	2.31706e-122	Downregulated
hsa-miR-3940-3p	67	158	11.1667	22.5714	1.04871	1.79582e-07	5.53923e-07	Downregulated
hsa-miR-548i	78	181	13	25.8571	1.02546	4.14599e-08	1.34097e-07	Downregulated
hsa-miR-212-5p	130	296	21.6667	42.2857	0.998103	6.93487e-12	2.56491e-11	Downregulated
hsa-miR-1278	102	231	17	33	0.990341	1.74158e-09	6.07567e-09	Downregulated
hsa-miR-4662a-5p	57	125	9.5	17.8571	0.943911	2.09013e-05	5.60331e-05	Downregulated
hsa-miR-1299	3038	6398	506.333	914	0.885516	5.13311e-183	6.5092e-182	Downregulated
hsa-let-7c-3p	131	268	21.8333	38.2857	0.843683	1.45829e-08	4.87454e-08	Downregulated
hsa-miR-204-5p	104	212	17.3333	30.2857	0.838498	5.3515e-07	1.59525e-06	Downregulated
hsa-miR-374b-3p	226	452	37.6667	64.5714	0.811017	1.12669e-12	4.24576e-12	Downregulated
hsa-miR-6875-5p	73	145	12.1667	20.7143	0.801102	6.69395e-05	0.00017031	Downregulated
hsa-miR-98-3p	71	136	11.8333	19.4286	0.748733	0.000270861	0.000661737	Downregulated
hsa-miR-93-3p	139	258	23.1667	36.8571	0.703303	2.04698e-06	5.94659e-06	Downregulated
hsa-miR-221-5p	2550	4696	425	670.857	0.691952	9.61296e-89	8.43924e-88	Downregulated
hsa-miR-320c	7516	13737	1252.67	1962.43	0.681047	9.43509e-249	1.37047e-247	Downregulated
hsa-miR-224-3p	504	904	84	129.143	0.653916	7.69549e-17	3.3053e-16	Downregulated
hsa-miR-885-3p	5109	9127	851.5	1303.86	0.648117	3.33469e-152	3.80579e-151	Downregulated
hsa-miR-27b-3p	109874	195792	18312.3	27970.3	0.644489	0	0	Downregulated
hsa-let-7f-1-3p	230	408	38.3333	58.2857	0.637952	4.28945e-08	1.38177e-07	Downregulated
hsa-miR-4326	616	1091	102.667	155.857	0.635666	4.25509e-19	1.92054e-18	Downregulated
hsa-miR-671-3p	889	1574	148.167	224.857	0.635197	8.26919e-27	4.23473e-26	Downregulated
hsa-let-7d-3p	25628	44971	4271.33	6424.43	0.622291	0	0	Downregulated
hsa-miR-2277-5p	165	288	27.5	41.1429	0.61462	8.48841e-06	2.36283e-05	Downregulated
hsa-miR-423-5p	210849	367828	35141.5	52546.9	0.613838	0	0	Downregulated
hsa-miR-23b-3p	3117	5375	519.5	767.857	0.597124	2.14131e-78	1.72795e-77	Downregulated
hsa-miR-576-5p	290	500	48.3333	71.4286	0.596892	1.09718e-08	3.69843e-08	Downregulated
hsa-miR-548am-3p	453	778	75.5	111.143	0.591276	1.56441e-12	5.86758e-12	Downregulated
hsa-miR-4679	212	361	35.3333	51.5714	0.578952	2.30391e-06	6.66873e-06	Downregulated
hsa-miR-1277-5p	277	470	46.1667	67.1429	0.573792	8.90286e-08	2.80016e-07	Downregulated
hsa-miR-874-3p	525	877	87.5	125.286	0.551276	1.84268e-12	6.87898e-12	Downregulated
hsa-miR-6821-5p	445	743	74.1667	106.143	0.550574	9.30483e-11	3.37888e-10	Downregulated
hsa-miR-23b-5p	290	484	48.3333	69.1429	0.549971	1.75963e-07	5.44865e-07	Downregulated
hsa-miR-374a-3p	3436	5723	572.667	817.571	0.547059	1.85819e-71	1.4138e-70	Downregulated
hsa-miR-21-5p	1368199	2250377	228033	321482	0.528906	0	0	Downregulated
hsa-miR-320d	2852	4678	475.333	668.286	0.524935	1.22954e-54	8.54148e-54	Downregulated
hsa-miR-27b-5p	225	369	37.5	52.7143	0.524713	1.24138e-05	3.408e-05	Downregulated
hsa-miR-363-3p	414	671	69	95.8571	0.507699	1.07204e-08	3.62898e-08	Downregulated
hsa-miR-548o-3p	756	1197	126	171	0.473982	7.34356e-13	2.82053e-12	Downregulated
hsa-miR-574-3p	4605	7218	767.5	1031.14	0.459415	1.12628e-65	8.33122e-65	Downregulated
hsa-miR-548ah-3p	693	1067	115.5	152.429	0.43365	4.39314e-10	1.57383e-09	Downregulated
hsa-miR-21-3p	1094	1665	182.333	237.857	0.416926	5.67837e-14	2.28748e-13	Downregulated
hsa-miR-590-3p	847	1286	141.167	183.714	0.413474	5.60126e-11	2.05266e-10	Downregulated
hsa-let-7e-5p	224798	341262	37466.3	48751.7	0.413268	0	0	Downregulated
hsa-miR-598-3p	1922	2916	320.333	416.571	0.412399	7.17459e-23	3.5381e-22	Downregulated
hsa-miR-222-3p	23407	35428	3901.17	5061.14	0.408967	3.30593e-254	4.89089e-253	Downregulated
hsa-miR-548p	628	945	104.667	135	0.400567	4.89539e-08	1.56435e-07	Downregulated
hsa-miR-320b	31468	47268	5244.67	6752.57	0.397995	0	0	Downregulated
hsa-miR-342-5p	5195	7800	865.833	1114.29	0.397367	1.44652e-54	9.87699e-54	Downregulated
hsa-miR-24-1-5p	596	894	99.3333	127.714	0.39598	1.52732e-07	4.76626e-07	Downregulated
hsa-miR-205-5p	19161	28452	3193.5	4064.57	0.381374	7.52537e-180	9.24915e-179	Downregulated
hsa-miR-23a-3p	13482	20003	2247	2857.57	0.380199	2.56865e-126	2.77307e-125	Downregulated
hsa-miR-452-5p	18886	27978	3147.67	3996.86	0.377993	5.29845e-174	6.31774e-173	Downregulated
hsa-miR-452-3p	766	1128	127.667	161.143	0.369368	3.28557e-08	1.08017e-07	Downregulated
hsa-miR-15a-5p	2016	2968	336	424	0.369012	3.40067e-19	1.56136e-18	Downregulated
hsa-miR-221-3p	13068	19181	2178	2740.14	0.364657	2.99683e-112	2.99267e-111	Downregulated
hsa-miR-140-5p	3564	5223	594	746.143	0.362398	1.61692e-31	8.78738e-31	Downregulated
hsa-miR-30a-3p	74926	109240	12487.7	15605.7	0.35498	0	0	Downregulated
hsa-miR-140-3p	15512	22613	2585.33	3230.43	0.354785	1.83667e-125	1.9564e-124	Downregulated
hsa-miR-505-3p	686	1000	114.333	142.857	0.354737	5.46695e-07	1.6236e-06	Downregulated
hsa-miR-27a-5p	853	1242	142.167	177.429	0.353065	2.73261e-08	9.02088e-08	Downregulated
hsa-miR-365b-3p	4751	6903	791.833	986.143	0.350009	1.28269e-38	7.70474e-38	Downregulated
hsa-let-7i-3p	3515	5107	585.833	729.571	0.349968	5.26841e-29	2.84384e-28	Downregulated
hsa-miR-365a-3p	4751	6900	791.833	985.714	0.349382	1.77091e-38	1.04797e-37	Downregulated
hsa-miR-132-3p	379	548	63.1667	78.2857	0.342995	0.000327283	0.000794722	Downregulated
hsa-miR-224-5p	160023	230760	26670.5	32965.7	0.339131	0	0	Downregulated
hsa-miR-193b-5p	2313	3330	385.5	475.714	0.336774	3.17237e-18	1.40021e-17	Downregulated
hsa-miR-29a-3p	235085	338187	39180.8	48312.4	0.335656	0	0	Downregulated
hsa-miR-181a-2-3p	23507	33618	3917.83	4802.57	0.327161	1.37149e-159	1.58793e-158	Downregulated
hsa-miR-885-5p	15047	21462	2507.83	3066	0.323326	2.23535e-100	2.02931e-99	Downregulated
hsa-miR-190a-5p	549	781	91.5	111.571	0.319533	6.02338e-05	0.000154727	Downregulated
hsa-miR-378a-5p	715	1014	119.167	144.857	0.31506	6.45753e-06	1.8038e-05	Downregulated
hsa-miR-1303	2417	3421	402.833	488.714	0.312218	2.12536e-16	8.98377e-16	Downregulated
hsa-miR-16-2-3p	10661	15008	1776.83	2144	0.304406	2.48076e-63	1.81821e-62	Downregulated
hsa-miR-192-5p	13484	18960	2247.33	2708.57	0.302727	1.03318e-78	8.50925e-78	Downregulated
hsa-miR-3909	753	1042	125.5	148.857	0.279651	4.4315e-05	0.000114944	Downregulated
hsa-miR-651-5p	1244	1721	207.333	245.857	0.279278	1.59176e-07	4.94802e-07	Downregulated
hsa-let-7a-3p	4395	6064	732.5	866.286	0.275424	2.73486e-22	1.31618e-21	Downregulated
hsa-miR-378a-3p	124947	171685	20824.5	24526.4	0.269465	0	0	Downregulated
hsa-miR-660-5p	2977	4090	496.167	584.286	0.269259	5.98838e-15	2.44085e-14	Downregulated
hsa-miR-30c-2-3p	5920	8105	986.667	1157.86	0.264232	3.8149e-27	2.01833e-26	Downregulated
hsa-miR-194-5p	2216	3026	369.333	432.286	0.260471	7.8448e-11	2.86171e-10	Downregulated
hsa-let-7c-5p	1307684	1784647	217947	254950	0.259642	0	0	Downregulated
hsa-miR-193b-3p	13562	18185	2260.33	2597.86	0.234196	5.093e-47	3.17871e-46	Downregulated
hsa-miR-30e-3p	41151	55112	6858.5	7873.14	0.232456	8.36996e-137	9.41786e-136	Downregulated
hsa-miR-574-5p	37299	49914	6216.5	7130.57	0.231325	6.03677e-123	6.26327e-122	Downregulated
hsa-miR-25-5p	897	1196	149.5	170.857	0.226055	0.000357499	0.000862847	Downregulated
hsa-miR-30a-5p	1833123	2441720	305520	348817	0.224611	0	0	Downregulated
hsa-miR-374a-5p	11869	15732	1978.17	2247.43	0.217521	9.99322e-36	5.78513e-35	Downregulated
hsa-miR-92b-3p	5405	7160	900.833	1022.86	0.216682	5.04345e-17	2.17793e-16	Downregulated
hsa-let-7g-5p	4991614	6605056	831936	943579	0.215081	0	0	Downregulated
hsa-miR-378c	21301	28102	3550.17	4014.57	0.210769	7.25558e-59	5.17537e-58	Downregulated
hsa-miR-769-5p	6041	7968	1006.83	1138.29	0.210447	7.90453e-18	3.43199e-17	Downregulated
hsa-miR-27a-3p	70084	92048	11680.7	13149.7	0.204318	1.09209e-177	1.32191e-176	Downregulated
hsa-miR-664a-3p	4605	6034	767.5	862	0.200931	8.18692e-13	3.1294e-12	Downregulated
hsa-miR-378d	5124	6707	854	958.143	0.199414	6.80105e-14	2.70313e-13	Downregulated
hsa-miR-15b-5p	3136	4090	522.667	584.286	0.194192	1.18295e-08	3.97078e-08	Downregulated
hsa-miR-484	21218	27639	3536.33	3948.43	0.192434	6.96794e-49	4.4533e-48	Downregulated
hsa-miR-425-3p	2249	2920	374.833	417.143	0.187702	3.12824e-06	8.95742e-06	Downregulated
hsa-miR-532-5p	19390	25091	3231.67	3584.43	0.182874	1.60377e-40	9.78041e-40	Downregulated
hsa-let-7i-5p	1230857	1589588	205143	227084	0.180007	0	0	Downregulated
hsa-miR-10a-5p	105864	136174	17644	19453.4	0.174256	4.27022e-193	5.68573e-192	Downregulated
hsa-let-7a-5p	13518904	17334691	2.25315e+06	2.47638e+06	0.169701	0	0	Downregulated
hsa-let-7b-5p	3768026	4827292	628004	689613	0.168422	0	0	Downregulated
hsa-let-7f-5p	8493883	10861050	1.41565e+06	1.55158e+06	0.165684	0	0	Downregulated
hsa-miR-125b-2-3p	7637	9759	1272.83	1394.14	0.164744	5.87734e-14	2.34768e-13	Downregulated
hsa-miR-361-5p	4659	5946	776.5	849.429	0.162916	6.65697e-09	2.26306e-08	Downregulated
hsa-miR-96-5p	11481	14652	1913.5	2093.14	0.162866	8.92838e-20	4.17123e-19	Downregulated
hsa-miR-497-5p	2552	3247	425.333	463.857	0.158496	3.01345e-05	7.89318e-05	Downregulated
hsa-miR-361-3p	122119	155215	20353.2	22173.6	0.156997	6.6911e-180	8.35228e-179	Downregulated
hsa-miR-16-5p	34749	44121	5791.5	6303	0.155511	1.59044e-51	1.04147e-50	Downregulated
hsa-miR-195-5p	5519	7000	919.833	1000	0.153965	2.58589e-09	8.94306e-09	Downregulated
hsa-miR-92a-3p	783164	992493	130527	141785	0.15276	0	0	Downregulated
hsa-miR-941	8709	11003	1451.5	1571.86	0.148335	5.96579e-13	2.30242e-12	Downregulated
hsa-miR-3615	9013	11355	1502.17	1622.14	0.144265	1.08027e-12	4.09012e-12	Downregulated
hsa-miR-125a-3p	3234	4045	539	577.857	0.133837	7.83685e-05	0.000198126	Downregulated
hsa-miR-629-5p	5523	6892	920.5	984.571	0.130488	4.92873e-07	1.48027e-06	Downregulated
hsa-miR-148a-5p	50006	62375	8334.33	8910.71	0.129884	2.7814e-51	1.80653e-50	Downregulated
hsa-miR-1287-5p	5859	7281	976.5	1040.14	0.124499	7.9353e-07	2.33067e-06	Downregulated
hsa-miR-25-3p	122768	152444	20461.3	21777.7	0.123362	3.81612e-111	3.76378e-110	Downregulated
hsa-miR-30c-5p	307817	381557	51302.8	54508.1	0.120843	8.41391e-265	1.29265e-263	Downregulated
hsa-miR-199a-3p	17659	21823	2943.17	3117.57	0.116463	1.17503e-15	4.86383e-15	Downregulated
hsa-miR-199b-3p	17657	21819	2942.83	3117	0.116362	1.24927e-15	5.14449e-15	Downregulated
hsa-miR-148a-3p	10474191	12857747	1.7457e+06	1836821	0.106816	0	0	Downregulated
hsa-miR-374b-5p	22088	27091	3681.33	3870.14	0.105568	5.39888e-16	2.27006e-15	Downregulated
hsa-miR-342-3p	7421	9094	1236.83	1299.14	0.104318	3.49501e-06	9.9719e-06	Downregulated
hsa-miR-181a-5p	558645	683767	93107.5	97681	0.10259	0	0	Downregulated
hsa-miR-99a-5p	1246274	1505664	207712	215095	0.0837956	0	0	Downregulated
hsa-miR-148b-3p	277686	334944	46281	47849.1	0.0814825	2.58067e-108	2.45438e-107	Downregulated
hsa-miR-26a-5p	2159374	2562925	359896	366132	0.0581952	0	0	Downregulated
hsa-miR-146b-3p	51799	61182	8633.17	8740.29	0.0512001	2.49141e-09	8.65376e-09	Downregulated
hsa-miR-335-3p	68902	81380	11483.7	11625.7	0.0511455	6.44812e-12	2.39597e-11	Downregulated
hsa-miR-7-5p	27896	32900	4649.33	4700	0.0490464	2.79993e-05	7.35801e-05	Downregulated
hsa-miR-191-5p	559351	657937	93225.2	93991	0.0452126	2.99432e-67	2.25673e-66	Downregulated
hsa-miR-98-5p	72630	85124	12105	12160.6	0.0400174	3.63522e-08	1.18537e-07	Downregulated
hsa-let-7d-5p	600755	699369	100126	99909.9	0.0302941	3.45696e-33	1.93128e-32	Downregulated
hsa-miR-320a	420125	488540	70020.8	69791.4	0.0286751	2.32175e-21	1.11067e-20	Downregulated
hsa-miR-200a-3p	3869304	4459587	644884	637084	0.0158531	9.64195e-59	6.81669e-58	Downregulated
hsa-miR-423-3p	319123	358514	53187.2	51216.3	-0.0210661	1.7374e-09	6.07567e-09	Upregulated
hsa-miR-22-3p	1664761	1861990	277460	265999	-0.0274527	1.43351e-72	1.12276e-71	Upregulated
hsa-miR-26b-5p	302441	335638	50406.8	47948.3	-0.0387306	6.46217e-27	3.37423e-26	Upregulated
hsa-miR-182-5p	411609	453964	68601.5	64852	-0.0476796	1.37638e-53	9.31845e-53	Upregulated
hsa-miR-375	1848972	2021726	308162	288818	-0.0601189	0	0	Upregulated
hsa-miR-107	18043	19658	3007.17	2808.29	-0.0653056	1.09404e-05	3.02428e-05	Upregulated
hsa-miR-30b-5p	283093	305087	47182.2	43583.9	-0.0810383	2.53621e-103	2.356e-102	Upregulated
hsa-miR-511-5p	346426	373177	57737.7	53311	-0.0816701	5.49538e-128	6.01398e-127	Upregulated
hsa-miR-345-5p	9703	10399	1617.17	1485.57	-0.0890409	1.19309e-05	3.28671e-05	Upregulated
hsa-miR-203a-3p	6458	6906	1076.33	986.571	-0.0922201	0.00021746	0.000534544	Upregulated
hsa-miR-101-3p	518423	552636	86403.8	78948	-0.0967831	9.62534e-266	1.50776e-264	Upregulated
hsa-miR-20a-5p	63130	67138	10521.7	9591.14	-0.100179	4.21622e-36	2.45861e-35	Upregulated
hsa-miR-186-5p	135116	143466	22519.3	20495.1	-0.102473	1.26841e-78	1.034e-77	Upregulated
hsa-miR-141-3p	173673	183875	28945.5	26267.9	-0.106631	1.46244e-108	1.40763e-107	Upregulated
hsa-miR-28-3p	38242	40406	6373.67	5772.29	-0.109571	1.54961e-26	7.88517e-26	Upregulated
hsa-miR-193a-5p	105771	111625	17628.5	15946.4	-0.111267	1.78732e-72	1.38628e-71	Upregulated
hsa-miR-103a-3p	307218	324186	51203	46312.3	-0.111424	1.00351e-207	1.40648e-206	Upregulated
hsa-miR-146b-5p	6822497	7137460	1.13708e+06	1.01964e+06	-0.123872	0	0	Upregulated
hsa-miR-429	408204	422871	68034	60410.1	-0.138056	0	0	Upregulated
hsa-miR-128-3p	20019	20722	3336.5	2960.29	-0.13919	1.89149e-22	9.21397e-22	Upregulated
hsa-miR-93-5p	31392	32344	5232	4620.57	-0.145882	2.15143e-37	1.26379e-36	Upregulated
hsa-miR-99b-3p	12416	12762	2069.33	1823.14	-0.149329	2.01966e-16	8.58237e-16	Upregulated
hsa-miR-181b-5p	168540	172978	28090	24711.1	-0.151485	1.8458e-207	2.54241e-206	Upregulated
hsa-miR-425-5p	9967	10217	1661.17	1459.57	-0.153243	4.23781e-14	1.71855e-13	Upregulated
hsa-miR-744-5p	23451	23998	3908.5	3428.29	-0.155718	5.62709e-32	3.07906e-31	Upregulated
hsa-miR-501-3p	5042	5109	840.333	729.857	-0.169938	2.84429e-09	9.79428e-09	Upregulated
hsa-miR-151a-5p	5129	5194	854.833	742	-0.170815	1.72959e-09	6.07567e-09	Upregulated
hsa-miR-135a-5p	6070	6141	1011.67	877.286	-0.172206	4.04929e-11	1.49076e-10	Upregulated
hsa-miR-29c-3p	11941	12079	1990.17	1725.57	-0.172406	1.84697e-20	8.73091e-20	Upregulated
hsa-miR-151a-3p	211885	213771	35314.2	30538.7	-0.176198	0	0	Upregulated
hsa-miR-100-5p	112190	112998	18698.3	16142.6	-0.17863	2.6778e-190	3.507e-189	Upregulated
hsa-miR-22-5p	26440	26464	4406.67	3780.57	-0.187674	1.01856e-50	6.56222e-50	Upregulated
hsa-miR-185-5p	17351	17365	2891.83	2480.71	-0.187819	6.30454e-34	3.57208e-33	Upregulated
hsa-miR-99b-5p	539721	536850	89953.5	76692.9	-0.196678	0	0	Upregulated
hsa-miR-125b-5p	215110	212715	35851.7	30387.9	-0.205136	0	0	Upregulated
hsa-miR-339-3p	9408	9233	1568	1319	-0.216072	1.37726e-24	6.96382e-24	Upregulated
hsa-miR-339-5p	2699	2648	449.833	378.286	-0.216505	3.96032e-08	1.28612e-07	Upregulated
hsa-miR-340-5p	172235	168802	28705.8	24114.6	-0.218029	0	0	Upregulated
hsa-miR-1285-3p	1020	991	170	141.571	-0.230595	0.000333815	0.000808127	Upregulated
hsa-miR-199b-5p	5506	5307	917.667	758.143	-0.242091	2.4699e-18	1.10233e-17	Upregulated
hsa-miR-200a-5p	88938	85574	14823	12224.9	-0.24461	1.80676e-275	2.88681e-274	Upregulated
hsa-miR-511-3p	6784	6492	1130.67	927.429	-0.252456	6.0453e-24	3.03744e-23	Upregulated
hsa-miR-130b-3p	926	884	154.333	126.286	-0.255949	0.000158454	0.000394354	Upregulated
hsa-miR-218-5p	2371	2260	395.167	322.857	-0.258156	1.09931e-09	3.88597e-09	Upregulated
hsa-miR-152-3p	105625	100466	17604.2	14352.3	-0.261227	0	0	Upregulated
hsa-miR-200b-3p	3037565	2886844	506261	412406	-0.262405	0	0	Upregulated
hsa-miR-628-5p	1098	1041	183	148.714	-0.265891	1.99237e-05	5.35921e-05	Upregulated
hsa-miR-589-5p	3308	3132	551.333	447.429	-0.267858	8.88673e-14	3.51461e-13	Upregulated
hsa-miR-141-5p	1057	997	176.167	142.429	-0.273293	1.7364e-05	4.70234e-05	Upregulated
hsa-miR-664a-5p	19843	18699	3307.17	2671.29	-0.274652	4.52469e-78	3.61473e-77	Upregulated
hsa-miR-29b-3p	21914	20559	3652.33	2937	-0.281066	8.40549e-90	7.46118e-89	Upregulated
hsa-miR-1307-3p	58746	54986	9791	7855.14	-0.284409	8.41963e-243	1.20114e-241	Upregulated
hsa-miR-330-5p	867	802	144.5	114.571	-0.301413	1.9496e-05	5.26188e-05	Upregulated
hsa-miR-499a-5p	78663	72057	13110.5	10293.9	-0.31553	0	0	Upregulated
hsa-miR-577	1176	1074	196	153.429	-0.319877	1.42843e-07	4.47513e-07	Upregulated
hsa-miR-200b-5p	90544	82298	15090.7	11756.9	-0.326745	0	0	Upregulated
hsa-miR-330-3p	3049	2748	508.167	392.571	-0.338937	3.64131e-19	1.66229e-18	Upregulated
hsa-miR-335-5p	31321	28052	5220.17	4007.43	-0.34801	5.19443e-190	6.69319e-189	Upregulated
hsa-miR-9-5p	2007	1793	334.5	256.143	-0.351648	5.69801e-14	2.28748e-13	Upregulated
hsa-miR-29b-2-5p	3042	2717	507	388.143	-0.351989	2.03971e-20	9.58534e-20	Upregulated
hsa-miR-26a-2-3p	589	526	98.1667	75.1429	-0.352188	4.56466e-05	0.000118015	Upregulated
hsa-miR-17-5p	18158	16171	3026.33	2310.14	-0.356179	7.58875e-116	7.77254e-115	Upregulated
hsa-miR-505-5p	546	485	91	69.2857	-0.359899	6.18029e-05	0.000158249	Upregulated
hsa-miR-30d-5p	16009524	14059548	2668254	2.00851e+06	-0.376363	0	0	Upregulated
hsa-miR-3065-5p	417	366	69.5	52.2857	-0.377187	0.000254244	0.000623047	Upregulated
hsa-miR-324-5p	619	533	103.167	76.1429	-0.404787	1.93583e-06	5.64423e-06	Upregulated
hsa-miR-200c-3p	6462521	5562536	1.07709e+06	794648	-0.405337	0	0	Upregulated
hsa-miR-1180-3p	762	653	127	93.2857	-0.411691	8.09718e-08	2.55682e-07	Upregulated
hsa-miR-3174	386	324	64.3333	46.2857	-0.44159	4.61048e-05	0.000118815	Upregulated
hsa-miR-29c-5p	3060	2527	510	361	-0.465089	2.36338e-33	1.32964e-32	Upregulated
hsa-miR-296-5p	385	311	64.1667	44.4286	-0.496927	5.74697e-06	1.61662e-05	Upregulated
hsa-miR-421	4816	3822	802.667	546	-0.522491	2.78428e-63	2.02213e-62	Upregulated
hsa-miR-3929	211	167	35.1667	23.8571	-0.526378	0.000402353	0.000965272	Upregulated
hsa-miR-18a-5p	775	597	129.167	85.2857	-0.565448	4.62644e-13	1.80294e-12	Upregulated
hsa-miR-187-3p	7031	5334	1171.83	762	-0.587495	1.10891e-112	1.12139e-111	Upregulated
hsa-miR-33a-5p	972	725	162	103.571	-0.611958	3.32989e-18	1.46166e-17	Upregulated
hsa-miR-187-5p	221	163	36.8333	23.2857	-0.628157	2.17529e-05	5.81209e-05	Upregulated
hsa-miR-130b-5p	1720	1265	286.667	180.714	-0.632254	9.94809e-33	5.48099e-32	Upregulated
hsa-miR-2115-5p	726	528	121	75.4286	-0.648415	2.44673e-15	1.0024e-14	Upregulated
hsa-miR-2115-3p	1078	781	179.667	111.571	-0.653946	2.4939e-22	1.20749e-21	Upregulated
hsa-miR-210-3p	3728	2658	621.333	379.714	-0.677044	1.5713e-77	1.24287e-76	Upregulated
hsa-miR-125a-5p	698965	494277	116494	70611	-0.688883	0	0	Upregulated
hsa-miR-196b-5p	3340	2283	556.667	326.143	-0.7379	1.04361e-80	8.77608e-80	Upregulated
hsa-miR-619-5p	339	230	56.5	32.8571	-0.748634	8.35579e-10	2.98007e-09	Upregulated
hsa-miR-33b-3p	167	113	27.8333	16.1429	-0.752508	1.50817e-05	4.12626e-05	Upregulated
hsa-miR-33b-5p	260	175	43.3333	25	-0.76014	5.11717e-08	1.62871e-07	Upregulated
hsa-miR-615-3p	976	650	162.667	92.8571	-0.775424	6.77748e-27	3.51589e-26	Upregulated
hsa-miR-1268b	1068	672	178	96	-0.857361	1.80684e-34	1.03847e-33	Upregulated
hsa-miR-1268a	1041	651	173.5	93	-0.866224	3.32374e-34	1.89664e-33	Upregulated
hsa-miR-125b-1-3p	230	141	38.3333	20.1429	-0.894922	3.80446e-09	1.30444e-08	Upregulated
hsa-miR-210-5p	120	73	20	10.4286	-0.906049	1.70148e-05	4.63924e-05	Upregulated
hsa-miR-3654	172	98	28.6667	14	-1.00054	2.22295e-08	7.39956e-08	Upregulated
hsa-miR-4485-3p	1254	705	209	100.714	-1.01983	3.9136e-53	2.60545e-52	Upregulated
hsa-miR-6733-5p	77	43	12.8333	6.14286	-1.0295	0.000127249	0.000319679	Upregulated
hsa-miR-196a-5p	77286	42747	12881	6106.71	-1.04337	0	0	Upregulated
hsa-miR-1323	3780	2080	630	297.143	-1.05079	4.08649e-164	4.80097e-163	Upregulated
hsa-miR-193a-3p	1858	1006	309.667	143.714	-1.0741	1.42722e-84	1.22602e-83	Upregulated
hsa-miR-6510-3p	808	433	134.667	61.8571	-1.08897	1.31018e-38	7.8111e-38	Upregulated
hsa-miR-518e-5p	122	64	20.3333	9.14286	-1.11972	2.41201e-07	7.27143e-07	Upregulated
hsa-miR-519b-5p	122	64	20.3333	9.14286	-1.11972	2.41201e-07	7.27143e-07	Upregulated
hsa-miR-519c-5p	122	64	20.3333	9.14286	-1.11972	2.41201e-07	7.27143e-07	Upregulated
hsa-miR-522-5p	122	64	20.3333	9.14286	-1.11972	2.41201e-07	7.27143e-07	Upregulated
hsa-miR-523-5p	122	64	20.3333	9.14286	-1.11972	2.41201e-07	7.27143e-07	Upregulated
hsa-miR-4680-3p	111	58	18.5	8.28571	-1.12542	7.56501e-07	2.23012e-06	Upregulated
hsa-miR-492	92	46	15.3333	6.57143	-1.18898	2.53483e-06	7.31065e-06	Upregulated
hsa-miR-518c-3p	127	63	21.1667	9	-1.20039	2.54206e-08	8.42666e-08	Upregulated
hsa-miR-518b	419	190	69.8333	27.1429	-1.32993	5.88752e-28	3.1567e-27	Upregulated
hsa-miR-526b-5p	173	77	28.8333	11	-1.35682	8.54555e-13	3.25093e-12	Upregulated
hsa-miR-520f-3p	176	76	29.3333	10.8571	-1.40049	1.46973e-13	5.784e-13	Upregulated
hsa-miR-519d-3p	224	92	37.3333	13.1429	-1.47278	4.79759e-18	2.0944e-17	Upregulated
hsa-miR-520a-3p	695	282	115.833	40.2857	-1.4903	2.05063e-53	1.37666e-52	Upregulated
hsa-miR-518f-5p	37	15	6.16667	2.14286	-1.49155	0.000382163	0.000919597	Upregulated
hsa-miR-518d-5p	40	16	6.66667	2.28571	-1.51091	0.000192454	0.000474537	Upregulated
hsa-miR-520c-5p	40	16	6.66667	2.28571	-1.51091	0.000192454	0.000474537	Upregulated
hsa-miR-526a	40	16	6.66667	2.28571	-1.51091	0.000192454	0.000474537	Upregulated
hsa-miR-382-5p	173	66	28.8333	9.42857	-1.57922	1.15003e-15	4.78513e-15	Upregulated
hsa-miR-512-3p	1154	420	192.333	60	-1.64716	6.73203e-101	6.18179e-100	Upregulated
hsa-miR-523-3p	33	12	5.5	1.71429	-1.64841	0.00030857	0.000751566	Upregulated
hsa-miR-517a-3p	3362	1121	560.333	160.143	-1.77352	0	0	Upregulated
hsa-miR-517b-3p	3362	1121	560.333	160.143	-1.77352	0	0	Upregulated
hsa-miR-516a-5p	2685	895	447.5	127.857	-1.77395	2.21516e-257	3.339e-256	Upregulated
hsa-miR-486-3p	150	50	25	7.14286	-1.77395	5.49877e-16	2.29995e-15	Upregulated
hsa-miR-519b-3p	45	15	7.5	2.14286	-1.77395	9.14261e-06	2.53609e-05	Upregulated
hsa-miR-518a-3p	259	85	43.1667	12.1429	-1.7964	6.86648e-27	3.53907e-26	Upregulated
hsa-miR-517c-3p	178	58	29.6667	8.28571	-1.80674	4.04303e-19	1.83519e-18	Upregulated
hsa-miR-4680-5p	110	34	18.3333	4.85714	-1.88288	5.02412e-13	1.94841e-12	Upregulated
hsa-miR-516b-5p	4038	1220	673	174.286	-1.91574	0	0	Upregulated
hsa-miR-519a-5p	383	112	63.8333	16	-1.96283	1.10692e-43	6.80235e-43	Upregulated
hsa-miR-1283	397	111	66.1667	15.8571	-2.02756	4.23661e-47	2.66503e-46	Upregulated
hsa-miR-498	33	9	5.5	1.28571	-2.06345	2.634e-05	6.94482e-05	Upregulated
hsa-miR-520g-3p	544	144	90.6667	20.5714	-2.10652	5.45199e-67	4.0706e-66	Upregulated
hsa-miR-518e-3p	95	25	15.8333	3.57143	-2.11498	4.3456e-13	1.70179e-12	Upregulated
hsa-miR-522-3p	2268	538	378	76.8571	-2.26473	1.42966e-298	2.3309e-297	Upregulated
hsa-miR-519a-3p	385	91	64.1667	13	-2.2699	1.99851e-52	1.3195e-51	Upregulated
hsa-miR-520h	141	32	23.5	4.57143	-2.32853	7.69381e-21	3.65864e-20	Upregulated
hsa-miR-521	336	61	56	8.71429	-2.65056	1.34433e-54	9.25841e-54	Upregulated
hsa-miR-372-3p	20	3	3.33333	0.428571	-2.92595	6.45346e-05	0.000164716	Upregulated
hsa-miR-519c-3p	29	4	4.83333	0.571429	-3.04696	9.27912e-07	2.71538e-06	Upregulated
hsa-miR-517-5p	25	3	4.16667	0.428571	-3.24788	2.73668e-06	7.86442e-06	Upregulated
hsa-miR-486-5p	995	100	165.833	14.2857	-3.50368	9.77469e-205	1.32354e-203	Upregulated

## Sheet: Table_S6
Table S6 - Differentially expressed known miRNAs (p<0.01) between milk cell samples from infected dyads (n=7) and milk lipid samples from infected dyads (n=7).
* Blue highlighted were the high differentially expressed miRNAs (-2≥fold change≤2).
Known mature miRNA species	Reads number of milk cell samples from infected dyads (n=7)	Reads number of milk lipid samples from infected dyads (n=7)	Reads mean of milk cell samples from infected dyads (n=7)	Reads mean of milk lipid samples from infected dyads (n=7)	log2Ratio (infection - milk cells/infection - milk lipids samples) normalised*	p-value	q-value(Storey et al. 2003)	Healthy vs. Infection UP/Down regulated
hsa-miR-1273g-3p	23	135	3.28571	19.2857	2.53391	1.84556e-20	7.98997e-20	downregulated
hsa-miR-323b-3p	8	39	1.14286	5.57143	2.26606	3.04226e-06	9.14985e-06	downregulated
hsa-miR-378i	47	195	6.71429	27.8571	2.0334	1.81752e-22	8.04904e-22	downregulated
hsa-miR-3654	24	98	3.42857	14	2.01041	6.78427e-12	2.49991e-11	downregulated
hsa-miR-7641	95	361	13.5714	51.5714	1.90666	4.73687e-37	2.56917e-36	downregulated
hsa-miR-4426	12	39	1.71429	5.57143	1.6811	0.000126902	0.000322409	downregulated
hsa-miR-548av-3p	15	48	2.14286	6.85714	1.65873	2.53813e-05	6.96135e-05	downregulated
hsa-miR-6715b-3p	36	105	5.14286	15	1.52498	4.60804e-09	1.59453e-08	downregulated
hsa-miR-1273d	35	101	5	14.4286	1.50959	1.16203e-08	3.90893e-08	downregulated
hsa-miR-4709-5p	23	66	3.28571	9.42857	1.50149	4.35595e-06	1.29795e-05	downregulated
hsa-miR-4488	477	1295	68.1429	185	1.42155	5.71929e-85	4.4529e-84	downregulated
hsa-miR-492	17	46	2.42857	6.57143	1.41676	0.000240578	0.000595542	downregulated
hsa-miR-6762-3p	30	80	4.28571	11.4286	1.3957	1.68403e-06	5.0966e-06	downregulated
hsa-miR-873-5p	42	108	6	15.4286	1.34323	6.55398e-08	2.13045e-07	downregulated
hsa-miR-1244	21	53	3	7.57143	1.31626	0.000194285	0.00048593	downregulated
hsa-miR-6858-5p	56	140	8	20	1.30259	1.88282e-09	6.58599e-09	downregulated
hsa-miR-6716-3p	33	70	4.71429	10	1.06555	0.000293815	0.000721778	downregulated
hsa-miR-940	52	109	7.42857	15.5714	1.0484	8.2484e-06	2.39858e-05	downregulated
hsa-miR-518a-3p	43	85	6.14286	12.1429	0.963786	0.000239744	0.000595004	downregulated
hsa-miR-937-3p	55	108	7.85714	15.4286	0.954187	4.02951e-05	0.000108062	downregulated
hsa-miR-6873-3p	59	114	8.42857	16.2857	0.930907	3.59613e-05	9.72499e-05	downregulated
hsa-miR-574-3p	3742	7218	534.571	1031.14	0.928449	4.71655e-236	5.42085e-235	downregulated
hsa-miR-193b-3p	9485	18185	1355	2597.86	0.919689	0	0	downregulated
hsa-miR-671-3p	834	1574	119.143	224.857	0.896976	4.35932e-50	2.76883e-49	downregulated
hsa-miR-548ah-3p	569	1067	81.2857	152.429	0.887719	6.06896e-34	3.18433e-33	downregulated
hsa-miR-149-5p	64	120	9.14286	17.1429	0.88755	4.65343e-05	0.000122748	downregulated
hsa-miR-548p	509	945	72.7143	135	0.873308	1.7933e-29	9.01722e-29	downregulated
hsa-miR-548am-3p	422	778	60.2857	111.143	0.863187	4.1798e-24	1.91247e-23	downregulated
hsa-miR-1307-5p	434	797	62	113.857	0.857544	2.12674e-24	9.77725e-24	downregulated
hsa-miR-6821-5p	407	743	58.1429	106.143	0.848993	1.70277e-22	7.57561e-22	downregulated
hsa-miR-3940-3p	89	158	12.7143	22.5714	0.808707	1.58617e-05	4.47761e-05	downregulated
hsa-miR-7706	1142	2001	163.143	285.857	0.789818	3.38596e-51	2.16485e-50	downregulated
hsa-miR-4326	633	1091	90.4286	155.857	0.766033	2.66119e-27	1.2846e-26	downregulated
hsa-miR-1276	235	403	33.5714	57.5714	0.758779	6.83858e-11	2.49139e-10	downregulated
hsa-miR-148a-5p	36864	62375	5266.29	8910.71	0.739415	0	0	downregulated
hsa-miR-2277-5p	171	288	24.4286	41.1429	0.732732	8.79281e-08	2.84861e-07	downregulated
hsa-miR-4728-3p	96	161	13.7143	23	0.726614	7.15888e-05	0.000186292	downregulated
hsa-miR-6747-3p	120	200	17.1429	28.5714	0.717625	1.19827e-05	3.43278e-05	downregulated
hsa-miR-3074-5p	755	1253	107.857	179	0.711498	1.50173e-27	7.28554e-27	downregulated
hsa-let-7b-3p	1895	3103	270.714	443.286	0.692125	1.20066e-62	8.3997e-62	downregulated
hsa-miR-1266-5p	99	158	14.1429	22.5714	0.655084	0.000329724	0.000801831	downregulated
hsa-miR-548o-3p	751	1197	107.286	171	0.653198	6.32026e-23	2.84552e-22	downregulated
hsa-miR-183-5p	270206	426298	38600.9	60899.7	0.638462	0	0	downregulated
hsa-miR-195-3p	1791	2817	255.857	402.429	0.634054	4.21348e-49	2.65871e-48	downregulated
hsa-miR-511-5p	238687	373177	34098.1	53311	0.6254	0	0	downregulated
hsa-miR-3690	753	1151	107.571	164.429	0.592826	7.60438e-19	3.24846e-18	downregulated
hsa-miR-874-3p	575	877	82.1429	125.286	0.589675	1.34095e-14	5.22014e-14	downregulated
hsa-miR-200a-5p	57937	85574	8276.71	12224.9	0.543347	0	0	downregulated
hsa-miR-4780	165	239	23.5714	34.1429	0.515204	0.000372995	0.000900253	downregulated
hsa-miR-146b-3p	44521	61182	6360.14	8740.29	0.439281	0	0	downregulated
hsa-miR-99b-3p	9294	12762	1327.71	1823.14	0.438143	3.00389e-111	2.52179e-110	downregulated
hsa-miR-2115-5p	387	528	55.2857	75.4286	0.428864	7.85421e-06	2.29779e-05	downregulated
hsa-miR-769-5p	5845	7968	835	1138.29	0.427674	3.49677e-67	2.57702e-66	downregulated
hsa-miR-182-3p	483	655	69	93.5714	0.420131	1.04116e-06	3.17087e-06	downregulated
hsa-miR-10a-5p	101011	136174	14430.1	19453.4	0.411599	0	0	downregulated
hsa-miR-22-3p	1383402	1861990	197629	265999	0.409285	0	0	downregulated
hsa-miR-331-5p	382	513	54.5714	73.2857	0.406046	2.82265e-05	7.71976e-05	downregulated
hsa-miR-324-3p	451	605	64.4286	86.4286	0.404467	5.87379e-06	1.72889e-05	downregulated
hsa-miR-3909	782	1042	111.714	148.857	0.394774	6.11949e-09	2.10247e-08	downregulated
hsa-miR-361-3p	117379	155215	16768.4	22173.6	0.383753	0	0	downregulated
hsa-miR-181a-5p	517892	683767	73984.6	97681	0.381513	0	0	downregulated
hsa-miR-1468-5p	945	1247	135	178.143	0.380735	7.82512e-10	2.76726e-09	downregulated
hsa-let-7d-3p	34134	44971	4876.29	6424.43	0.378445	3.3107e-295	4.20561e-294	downregulated
hsa-miR-760	499	657	71.2857	93.8571	0.377513	9.53025e-06	2.74651e-05	downregulated
hsa-miR-191-5p	502330	657937	71761.4	93991	0.369974	0	0	downregulated
hsa-miR-584-5p	1356	1770	193.714	252.857	0.365052	1.8873e-12	7.03499e-12	downregulated
hsa-miR-92a-3p	762685	992493	108955	141785	0.360629	0	0	downregulated
hsa-miR-345-5p	8012	10399	1144.57	1485.57	0.35687	1.07377e-62	7.56678e-62	downregulated
hsa-miR-92b-3p	5546	7160	792.286	1022.86	0.349172	4.85367e-42	2.82283e-41	downregulated
hsa-miR-378a-3p	133004	171685	19000.6	24526.4	0.348954	0	0	downregulated
hsa-miR-99a-5p	1166790	1505664	166684	215095	0.348515	0	0	downregulated
hsa-let-7c-5p	1386093	1784647	198013	254950	0.345274	0	0	downregulated
hsa-miR-885-5p	16690	21462	2384.29	3066	0.34346	1.12467e-118	9.52451e-118	downregulated
hsa-let-7g-5p	5148645	6605056	735521	943579	0.340038	0	0	downregulated
hsa-miR-1287-5p	5745	7281	820.714	1040.14	0.322489	5.07373e-37	2.73651e-36	downregulated
hsa-miR-125b-2-3p	7753	9759	1107.57	1394.14	0.312638	2.45524e-46	1.50979e-45	downregulated
hsa-miR-10b-5p	613	767	87.5714	109.571	0.303999	9.55228e-05	0.00024658	downregulated
hsa-miR-589-5p	2514	3132	359.143	447.429	0.297759	1.06752e-14	4.17256e-14	downregulated
hsa-miR-320a	394697	488540	56385.3	69791.4	0.288391	0	0	downregulated
hsa-miR-148b-5p	10067	12409	1438.14	1772.71	0.282413	1.69082e-48	1.05314e-47	downregulated
hsa-miR-1303	2801	3421	400.143	488.714	0.269136	2.14594e-13	8.18879e-13	downregulated
hsa-miR-25-3p	125828	152444	17975.4	21777.7	0.257486	0	0	downregulated
hsa-miR-106b-3p	20234	24497	2890.57	3499.57	0.256483	1.62852e-78	1.2478e-77	downregulated
hsa-miR-1299	5366	6398	766.571	914	0.234434	1.42176e-18	5.99393e-18	downregulated
hsa-miR-339-3p	7853	9233	1121.86	1319	0.214215	3.3601e-22	1.48126e-21	downregulated
hsa-miR-200a-3p	3801189	4459587	543027	637084	0.211119	0	0	downregulated
hsa-miR-30c-5p	326792	381557	46684.6	54508.1	0.204186	0	0	downregulated
hsa-miR-885-3p	7838	9127	1119.71	1303.86	0.200315	1.7201e-19	7.38061e-19	downregulated
hsa-miR-375	1737600	2021726	248229	288818	0.199151	0	0	downregulated
hsa-miR-22-5p	22749	26464	3249.86	3780.57	0.198888	1.18967e-52	7.65697e-52	downregulated
hsa-miR-99b-5p	461515	536850	65930.7	76692.9	0.198801	0	0	downregulated
hsa-miR-30a-3p	94431	109240	13490.1	15605.7	0.190828	2.09354e-195	2.15019e-194	downregulated
hsa-let-7a-5p	15005697	17334691	2143671	2.47638e+06	0.188811	0	0	downregulated
hsa-miR-320b	40933	47268	5847.57	6752.57	0.188259	1.81852e-83	1.40453e-82	downregulated
hsa-miR-574-5p	43235	49914	6176.43	7130.57	0.187904	1.01302e-87	8.01643e-87	downregulated
hsa-miR-30d-5p	12193963	14059548	1.74199e+06	2.00851e+06	0.186043	0	0	downregulated
hsa-miR-342-3p	7893	9094	1127.57	1299.14	0.185001	7.03184e-17	2.82865e-16	downregulated
hsa-miR-28-3p	35114	40406	5016.29	5772.29	0.183183	5.04448e-68	3.74623e-67	downregulated
hsa-miR-30a-5p	2129280	2441720	304183	348817	0.178192	0	0	downregulated
hsa-miR-199a-3p	19034	21823	2719.14	3117.57	0.17793	1.3761e-35	7.33997e-35	downregulated
hsa-miR-199b-3p	19033	21819	2719	3117	0.177742	1.6385e-35	8.69156e-35	downregulated
hsa-miR-29c-5p	2221	2527	317.286	361	0.166876	6.86003e-05	0.000178997	downregulated
hsa-miR-320c	12096	13737	1728	1962.43	0.164197	6.37964e-20	2.74961e-19	downregulated
hsa-miR-100-5p	100344	112998	14334.9	16142.6	0.152003	1.13964e-130	1.0094e-129	downregulated
hsa-miR-181a-2-3p	29919	33618	4274.14	4802.57	0.148832	1.34615e-38	7.46909e-38	downregulated
hsa-miR-182-5p	404964	453964	57852	64852	0.145444	0	0	downregulated
hsa-miR-378c	25368	28102	3624	4014.57	0.128323	8.82097e-25	4.07467e-24	downregulated
hsa-miR-378d	6062	6707	866	958.143	0.126533	7.32922e-07	2.25346e-06	downregulated
hsa-miR-29a-3p	307636	338187	43948	48312.4	0.117257	2.54521e-234	2.85724e-233	downregulated
hsa-miR-151a-3p	194685	213771	27812.1	30538.7	0.115584	1.17601e-144	1.10229e-143	downregulated
hsa-miR-148b-3p	306611	334944	43801.6	47849.1	0.10817	1.9155e-198	2.01009e-197	downregulated
hsa-let-7b-5p	4427872	4827292	632553	689613	0.10526	0	0	downregulated
hsa-miR-374b-5p	25120	27091	3588.57	3870.14	0.0896368	1.27697e-12	4.79698e-12	downregulated
hsa-miR-423-3p	336147	358514	48021	51216.3	0.0735968	1.5569e-100	1.2631e-99	downregulated
hsa-miR-664a-5p	17569	18699	2509.86	2671.29	0.0705887	3.18865e-06	9.56034e-06	downregulated
hsa-miR-181b-5p	162652	172978	23236	24711.1	0.0694597	3.011e-44	1.79439e-43	downregulated
hsa-miR-224-5p	217388	230760	31055.4	32965.7	0.0667805	3.19516e-54	2.08427e-53	downregulated
hsa-miR-532-5p	23828	25091	3404	3584.43	0.0551718	2.34822e-05	6.47728e-05	downregulated
hsa-let-7d-5p	673020	699369	96145.7	99909.9	0.0360641	8.14173e-49	5.10409e-48	downregulated
hsa-miR-193a-5p	107596	111625	15370.9	15946.4	0.0336954	4.50324e-08	1.48889e-07	downregulated
hsa-miR-146b-5p	6987058	7137460	998151	1.01964e+06	0.0113853	7.95305e-53	5.15311e-52	downregulated
hsa-let-7i-5p	1579542	1589588	225649	227084	-0.0101938	2.41552e-10	8.66922e-10	Upregulated
hsa-let-7e-5p	342550	341262	48935.7	48751.7	-0.0247752	1.1536e-12	4.35048e-12	Upregulated
hsa-miR-335-3p	81741	81380	11677.3	11625.7	-0.025726	0.000315437	0.000769023	Upregulated
hsa-miR-484	28146	27639	4020.86	3948.43	-0.0455648	0.000191331	0.000481035	Upregulated
hsa-miR-1307-3p	56197	54986	8028.14	7855.14	-0.0507691	4.40391e-09	1.52938e-08	Upregulated
hsa-miR-200b-5p	84707	82298	12101	11756.9	-0.0609642	5.76174e-18	2.40804e-17	Upregulated
hsa-miR-200b-3p	3003342	2886844	429049	412406	-0.076416	0	0	Upregulated
hsa-miR-423-5p	387674	367828	55382	52546.9	-0.095153	3.24685e-181	3.26523e-180	Upregulated
hsa-miR-187-3p	5664	5334	809.143	762	-0.105944	0.000118185	0.000303456	Upregulated
hsa-miR-148a-3p	13713768	12857747	1.95911e+06	1836821	-0.112328	0	0	Upregulated
hsa-miR-16-2-3p	16046	15008	2292.29	2144	-0.115822	1.52421e-12	5.70356e-12	Upregulated
hsa-miR-27b-3p	210093	195792	30013.3	27970.3	-0.121047	1.52477e-157	1.4432e-156	Upregulated
hsa-miR-340-3p	5238	4863	748.286	694.714	-0.12651	1.05683e-05	3.03659e-05	Upregulated
hsa-miR-361-5p	6426	5946	918	849.429	-0.131342	4.1617e-07	1.31302e-06	Upregulated
hsa-miR-30e-3p	59936	55112	8562.29	7873.14	-0.140397	3.60431e-61	2.46789e-60	Upregulated
hsa-miR-629-5p	7546	6892	1078	984.571	-0.15013	4.13072e-10	1.46615e-09	Upregulated
hsa-miR-103a-3p	355678	324186	50811.1	46312.3	-0.15309	0	0	Upregulated
hsa-miR-140-3p	24915	22613	3559.29	3230.43	-0.159203	2.68915e-33	1.3958e-32	Upregulated
hsa-miR-26a-5p	2834058	2562925	404865	366132	-0.164418	0	0	Upregulated
hsa-miR-320d	5182	4678	740.286	668.286	-0.166958	9.35164e-09	3.16785e-08	Upregulated
hsa-miR-30d-3p	13975	12576	1996.43	1796.57	-0.171516	3.67393e-22	1.61224e-21	Upregulated
hsa-miR-30b-5p	339923	305087	48560.4	43583.9	-0.175328	0	0	Upregulated
hsa-miR-365b-3p	7701	6903	1100.14	986.143	-0.177163	1.21842e-13	4.66787e-13	Upregulated
hsa-miR-365a-3p	7702	6900	1100.29	985.714	-0.177977	9.4563e-14	3.63722e-13	Upregulated
hsa-miR-221-5p	5328	4696	761.143	670.857	-0.201502	2.84507e-12	1.05643e-11	Upregulated
hsa-miR-205-5p	32507	28452	4643.86	4064.57	-0.211561	4.15025e-73	3.1303e-72	Upregulated
hsa-miR-365b-5p	1571	1369	224.429	195.571	-0.217901	4.3139e-05	0.000115368	Upregulated
hsa-miR-499a-5p	83115	72057	11873.6	10293.9	-0.225311	2.1813e-207	2.31417e-206	Upregulated
hsa-miR-517a-3p	1306	1121	186.571	160.143	-0.239709	4.37263e-05	0.000115975	Upregulated
hsa-miR-517b-3p	1306	1121	186.571	160.143	-0.239709	4.37263e-05	0.000115975	Upregulated
hsa-miR-197-3p	2513	2155	359	307.857	-0.241063	1.19941e-08	4.02065e-08	Upregulated
hsa-miR-186-5p	167735	143466	23962.1	20495.1	-0.244815	0	0	Upregulated
hsa-let-7f-5p	12847212	10861050	1835316	1.55158e+06	-0.261632	0	0	Upregulated
hsa-miR-15b-3p	805	676	115	96.5714	-0.271306	0.000304197	0.000743499	Upregulated
hsa-miR-96-5p	17462	14652	2494.57	2093.14	-0.272462	5.26643e-64	3.79432e-63	Upregulated
hsa-miR-744-5p	28618	23998	4088.29	3428.29	-0.273349	2.48031e-104	2.06429e-103	Upregulated
hsa-miR-24-3p	145617	122017	20802.4	17431	-0.274437	0	0	Upregulated
hsa-miR-222-3p	42744	35428	6106.29	5061.14	-0.290172	2.9559e-173	2.88255e-172	Upregulated
hsa-miR-200c-3p	6734924	5562536	962132	794648	-0.295259	0	0	Upregulated
hsa-miR-30c-2-3p	9819	8105	1402.71	1157.86	-0.296104	9.06331e-43	5.30304e-42	Upregulated
hsa-miR-1323	2536	2080	362.286	297.143	-0.305312	7.41268e-13	2.80645e-12	Upregulated
hsa-miR-942-5p	920	753	131.429	107.571	-0.308324	1.30158e-05	3.70676e-05	Upregulated
hsa-miR-107	24249	19658	3464.14	2808.29	-0.322149	2.04992e-120	1.78293e-119	Upregulated
hsa-miR-192-5p	23471	18960	3353	2708.57	-0.327261	4.51814e-120	3.89461e-119	Upregulated
hsa-miR-1180-3p	809	653	115.571	93.2857	-0.328397	1.42861e-05	4.04466e-05	Upregulated
hsa-miR-181a-3p	10813	8715	1544.71	1245	-0.330535	2.32818e-57	1.5609e-56	Upregulated
hsa-miR-421	4807	3822	686.714	546	-0.350149	2.70918e-29	1.3552e-28	Upregulated
hsa-miR-452-5p	35507	27978	5072.43	3996.86	-0.363151	3.24127e-219	3.51599e-218	Upregulated
hsa-miR-1301-3p	9496	7470	1356.57	1067.14	-0.365552	9.32957e-61	6.34301e-60	Upregulated
hsa-miR-17-3p	930	731	132.857	104.429	-0.3667	2.45734e-07	7.80394e-07	Upregulated
hsa-miR-2110	9584	7484	1369.14	1069.14	-0.376159	1.42466e-64	1.03414e-63	Upregulated
hsa-miR-429	544027	422871	77718.1	60410.1	-0.382801	0	0	Upregulated
hsa-miR-221-3p	24796	19181	3542.29	2740.14	-0.38977	3.8483e-175	3.7911e-174	Upregulated
hsa-miR-210-3p	3444	2658	492	379.714	-0.393084	3.05426e-26	1.45255e-25	Upregulated
hsa-miR-215-5p	504	384	72	54.8571	-0.411658	2.3165e-05	6.42651e-05	Upregulated
hsa-let-7a-3p	7986	6064	1140.86	866.286	-0.416544	4.77024e-65	3.4889e-64	Upregulated
hsa-miR-27b-5p	489	369	69.8571	52.7143	-0.425554	1.71669e-05	4.81787e-05	Upregulated
hsa-miR-365a-5p	875	659	125	94.1429	-0.428345	7.23381e-09	2.46776e-08	Upregulated
hsa-miR-497-5p	4315	3247	616.429	463.857	-0.429594	5.65711e-38	3.10316e-37	Upregulated
hsa-miR-500a-3p	2665	1985	380.714	283.571	-0.444337	1.54928e-25	7.29622e-25	Upregulated
hsa-miR-4679	485	361	69.2857	51.5714	-0.445326	8.01257e-06	2.33704e-05	Upregulated
hsa-miR-218-5p	3039	2260	434.143	322.857	-0.446614	3.79702e-29	1.87988e-28	Upregulated
hsa-miR-98-5p	114595	85124	16370.7	12160.6	-0.448247	0	0	Upregulated
hsa-miR-29b-3p	27996	20559	3999.43	2937	-0.464791	8.59555e-273	1.0373e-271	Upregulated
hsa-miR-24-2-5p	6196	4547	885.143	649.571	-0.465762	4.07598e-62	2.81077e-61	Upregulated
hsa-miR-516b-5p	1672	1220	238.857	174.286	-0.474034	1.62536e-18	6.8225e-18	Upregulated
hsa-miR-190b	7393	5369	1056.14	767	-0.480847	4.31274e-78	3.27847e-77	Upregulated
hsa-miR-16-5p	60987	44121	8712.43	6303	-0.486377	0	0	Upregulated
hsa-miR-15a-5p	4108	2968	586.857	424	-0.488285	2.08446e-45	1.26566e-44	Upregulated
hsa-miR-141-3p	254824	183875	36403.4	26267.9	-0.490116	0	0	Upregulated
hsa-miR-125b-5p	295148	212715	42164	30387.9	-0.491857	0	0	Upregulated
hsa-miR-181b-2-3p	368	265	52.5714	37.8571	-0.493054	1.94993e-05	5.44083e-05	Upregulated
hsa-miR-92b-5p	1277	918	182.429	131.143	-0.495533	1.32912e-15	5.23746e-15	Upregulated
hsa-miR-23a-3p	27862	20003	3980.29	2857.57	-0.497423	3.58309e-307	4.67464e-306	Upregulated
hsa-miR-28-5p	23645	16959	3377.86	2422.71	-0.498824	2.46497e-262	2.90216e-261	Upregulated
hsa-miR-146a-5p	101923	73096	14560.4	10442.3	-0.498956	0	0	Upregulated
hsa-miR-93-5p	45154	32344	6450.57	4620.57	-0.500696	0	0	Upregulated
hsa-miR-625-3p	334	239	47.7143	34.1429	-0.502178	3.51526e-05	9.55986e-05	Upregulated
hsa-miR-29b-2-5p	3813	2717	544.714	388.143	-0.508252	2.37199e-45	1.43125e-44	Upregulated
hsa-miR-128-3p	29566	20722	4223.71	2960.29	-0.532116	0	0	Upregulated
hsa-miR-6516-3p	697	480	99.5714	68.5714	-0.557465	4.98732e-11	1.82383e-10	Upregulated
hsa-miR-195-5p	10217	7000	1459.57	1000	-0.564885	5.16759e-143	4.79707e-142	Upregulated
hsa-miR-26b-5p	490710	335638	70101.4	47948.3	-0.567305	0	0	Upregulated
hsa-miR-194-5p	4429	3026	632.714	432.286	-0.568909	7.26738e-64	5.19716e-63	Upregulated
hsa-miR-30e-5p	335469	229092	47924.1	32727.4	-0.569593	0	0	Upregulated
hsa-miR-29c-3p	17816	12079	2545.14	1725.57	-0.580013	7.75452e-260	9.01984e-259	Upregulated
hsa-miR-342-5p	11514	7800	1644.86	1114.29	-0.581183	2.89762e-169	2.79746e-168	Upregulated
hsa-miR-9-5p	2648	1793	378.286	256.143	-0.581868	1.95113e-40	1.10805e-39	Upregulated
hsa-miR-181b-3p	213	143	30.4286	20.4286	-0.594179	0.000119403	0.000304961	Upregulated
hsa-miR-135a-5p	9174	6141	1310.57	877.286	-0.598418	1.87424e-142	1.72328e-141	Upregulated
hsa-miR-204-5p	318	212	45.4286	30.2857	-0.604303	1.81801e-06	5.48491e-06	Upregulated
hsa-let-7f-2-3p	287	191	41	27.2857	-0.606818	5.34008e-06	1.57983e-05	Upregulated
hsa-miR-3174	490	324	70	46.2857	-0.616128	1.66012e-09	5.84938e-09	Upregulated
hsa-miR-708-3p	275	181	39.2857	25.8571	-0.622782	5.13074e-06	1.52412e-05	Upregulated
hsa-miR-452-3p	1716	1128	245.143	161.143	-0.624623	3.34628e-30	1.70032e-29	Upregulated
hsa-miR-4485-3p	1087	705	155.286	100.714	-0.643997	9.71459e-21	4.22468e-20	Upregulated
hsa-miR-362-5p	264	171	37.7143	24.4286	-0.645882	3.94159e-06	1.17812e-05	Upregulated
hsa-miR-628-3p	902	582	128.857	83.1429	-0.651449	8.35039e-18	3.47489e-17	Upregulated
hsa-miR-548f-3p	197	127	28.1429	18.1429	-0.652707	5.73448e-05	0.000150852	Upregulated
hsa-miR-185-5p	27087	17365	3869.57	2480.71	-0.660759	0	0	Upregulated
hsa-miR-30b-3p	10133	6470	1447.57	924.286	-0.666564	5.65243e-190	5.74425e-189	Upregulated
hsa-miR-26a-2-3p	826	526	118	75.1429	-0.670419	3.27404e-17	1.3337e-16	Upregulated
hsa-miR-3065-3p	340	216	48.5714	30.8571	-0.673844	5.41893e-08	1.77946e-07	Upregulated
hsa-miR-877-5p	819	520	117	74.2857	-0.674692	2.96823e-17	1.21941e-16	Upregulated
hsa-miR-488-3p	187	118	26.7143	16.8571	-0.683592	4.43431e-05	0.000117288	Upregulated
hsa-miR-576-3p	1226	773	175.143	110.429	-0.684759	1.16377e-25	5.50755e-25	Upregulated
hsa-miR-125a-5p	792604	494277	113229	70611	-0.700621	0	0	Upregulated
hsa-miR-516a-5p	1446	895	206.571	127.857	-0.711448	6.17102e-32	3.16899e-31	Upregulated
hsa-miR-181c-5p	265	164	37.8571	23.4286	-0.711637	4.75047e-07	1.48905e-06	Upregulated
hsa-miR-577	1751	1074	250.143	153.429	-0.724525	1.68927e-39	9.42702e-39	Upregulated
hsa-miR-33b-3p	186	113	26.5714	16.1429	-0.73832	1.31733e-05	3.74056e-05	Upregulated
hsa-miR-6510-3p	713	433	101.857	61.8571	-0.738875	1.38299e-17	5.70593e-17	Upregulated
hsa-miR-196a-5p	70540	42747	10077.1	6106.71	-0.741959	0	0	Upregulated
hsa-miR-548l	136	82	19.4286	11.7143	-0.749251	0.000160767	0.000405247	Upregulated
hsa-miR-625-5p	254	153	36.2857	21.8571	-0.750637	2.39573e-07	7.63338e-07	Upregulated
hsa-miR-141-5p	1657	997	236.714	142.429	-0.752249	6.85821e-40	3.8495e-39	Upregulated
hsa-miR-1268b	1118	672	159.714	96	-0.753727	1.49392e-27	7.28426e-27	Upregulated
hsa-miR-152-3p	167481	100466	23925.9	14352.3	-0.75663	0	0	Upregulated
hsa-miR-210-5p	122	73	17.4286	10.4286	-0.760253	0.000294737	0.000722206	Upregulated
hsa-miR-196b-5p	3818	2283	545.429	326.143	-0.761227	2.22196e-91	1.77285e-90	Upregulated
hsa-miR-203a-3p	11557	6906	1651	986.571	-0.762185	3.97851e-273	4.862e-272	Upregulated
hsa-miR-1304-5p	315	188	45	26.8571	-0.76396	5.18213e-09	1.78678e-08	Upregulated
hsa-miR-363-3p	1126	671	160.857	95.8571	-0.766163	1.72655e-28	8.50445e-28	Upregulated
hsa-miR-1268a	1093	651	156.143	93	-0.766904	9.54679e-28	4.67857e-27	Upregulated
hsa-miR-140-5p	8776	5223	1253.71	746.143	-0.768025	1.18054e-210	1.26637e-209	Upregulated
hsa-miR-4802-3p	155	92	22.1429	13.1429	-0.771903	3.55949e-05	9.65293e-05	Upregulated
hsa-miR-548e-3p	1849	1082	264.143	154.571	-0.792385	2.5541e-48	1.58065e-47	Upregulated
hsa-miR-25-5p	2080	1196	297.143	170.857	-0.817706	4.82104e-57	3.18794e-56	Upregulated
hsa-miR-181d-5p	1443	829	206.143	118.429	-0.818968	3.22639e-40	1.82156e-39	Upregulated
hsa-miR-7704	108	62	15.4286	8.85714	-0.820032	0.00027712	0.000682502	Upregulated
hsa-miR-1908-5p	166	95	23.7143	13.5714	-0.824524	5.93379e-06	1.74124e-05	Upregulated
hsa-miR-664b-3p	280	159	40	22.7143	-0.83574	2.67941e-09	9.33861e-09	Upregulated
hsa-miR-889-3p	122	69	17.4286	9.85714	-0.841553	7.78481e-05	0.000202035	Upregulated
hsa-miR-424-5p	758	428	108.286	61.1429	-0.843927	5.51234e-23	2.49849e-22	Upregulated
hsa-miR-296-5p	551	311	78.7143	44.4286	-0.844478	3.72123e-17	1.50949e-16	Upregulated
hsa-miR-651-5p	3050	1721	435.714	245.857	-0.844902	1.92506e-87	1.51099e-86	Upregulated
hsa-miR-193b-5p	5905	3330	843.571	475.714	-0.845755	9.75006e-168	9.31983e-167	Upregulated
hsa-miR-23a-5p	427	240	61	34.2857	-0.850542	8.72853e-14	3.37072e-13	Upregulated
hsa-miR-3616-5p	180	101	25.7143	14.4286	-0.852982	1.20627e-06	3.66217e-06	Upregulated
hsa-miR-101-5p	123	69	17.5714	9.85714	-0.85333	5.95957e-05	0.000156347	Upregulated
hsa-miR-522-3p	960	538	137.143	76.8571	-0.854769	2.86355e-29	1.42504e-28	Upregulated
hsa-miR-126-3p	254	142	36.2857	20.2857	-0.858278	6.73998e-09	2.30745e-08	Upregulated
hsa-miR-21-5p	4075439	2250377	582206	321482	-0.876129	0	0	Upregulated
hsa-miR-7-5p	59687	32900	8526.71	4700	-0.87867	0	0	Upregulated
hsa-miR-454-3p	449	247	64.1429	35.2857	-0.881545	3.14789e-15	1.2354e-14	Upregulated
hsa-miR-223-3p	18432	10115	2633.14	1445	-0.885057	0	0	Upregulated
hsa-miR-664a-3p	11008	6034	1572.57	862	-0.886706	0	0	Upregulated
hsa-miR-130b-5p	2310	1265	330	180.714	-0.888096	2.05071e-72	1.53475e-71	Upregulated
hsa-miR-6509-5p	128	70	18.2857	10	-0.890057	2.19235e-05	6.0996e-05	Upregulated
hsa-miR-106b-5p	7383	4037	1054.71	576.714	-0.890264	4.60749e-228	5.0548e-227	Upregulated
hsa-miR-628-5p	1923	1041	274.714	148.714	-0.904729	1.8346e-62	1.27423e-61	Upregulated
hsa-miR-9-3p	130	70	18.5714	10	-0.912425	1.25444e-05	3.58308e-05	Upregulated
hsa-miR-3065-5p	681	366	97.2857	52.2857	-0.915151	1.2167e-23	5.54075e-23	Upregulated
hsa-miR-21-3p	3102	1665	443.143	237.857	-0.917017	7.48891e-102	6.17952e-101	Upregulated
hsa-miR-1260b	92	49	13.1429	7	-0.928192	0.000193179	0.000484419	Upregulated
hsa-miR-548ab	96	51	13.7143	7.28571	-0.931878	0.000133113	0.0003373	Upregulated
hsa-miR-34a-5p	633	336	90.4286	48	-0.933085	9.10786e-23	4.07085e-22	Upregulated
hsa-miR-32-3p	944	498	134.857	71.1429	-0.941981	1.19976e-33	6.261e-33	Upregulated
hsa-miR-95-3p	266	139	38	19.8571	-0.955682	8.28363e-11	3.0065e-10	Upregulated
hsa-miR-454-5p	186	97	26.5714	13.8571	-0.958586	5.17321e-08	1.70457e-07	Upregulated
hsa-miR-101-3p	1060020	552636	151431	78948	-0.95903	0	0	Upregulated
hsa-miR-660-5p	7881	4090	1125.86	584.286	-0.965618	1.52756e-278	1.89072e-277	Upregulated
hsa-miR-340-5p	326043	168802	46577.6	24114.6	-0.969071	0	0	Upregulated
hsa-miR-505-5p	937	485	133.857	69.2857	-0.969405	5.76048e-35	3.03899e-34	Upregulated
hsa-miR-139-3p	89	46	12.7143	6.57143	-0.971512	0.000139582	0.000352766	Upregulated
hsa-miR-223-5p	6202	3168	886	452.571	-0.988502	2.76517e-228	3.06849e-227	Upregulated
hsa-miR-219a-5p	89	45	12.7143	6.42857	-1.00322	9.16589e-05	0.00023724	Upregulated
hsa-miR-27a-3p	183358	92048	26194	13149.7	-1.01355	0	0	Upregulated
hsa-miR-92a-1-5p	907	454	129.571	64.8571	-1.01775	1.3299e-36	7.13293e-36	Upregulated
hsa-miR-1277-5p	962	470	137.429	67.1429	-1.05272	7.94718e-41	4.53992e-40	Upregulated
hsa-miR-519a-3p	189	91	27	13	-1.07379	1.66905e-09	5.85947e-09	Upregulated
hsa-miR-181c-3p	352	167	50.2857	23.8571	-1.09507	6.4112e-17	2.58978e-16	Upregulated
hsa-miR-33b-5p	376	175	53.7143	25	-1.12272	1.21417e-18	5.14122e-18	Upregulated
hsa-miR-450a-5p	1289	597	184.143	85.2857	-1.12979	1.87988e-60	1.26916e-59	Upregulated
hsa-miR-132-5p	846	387	120.857	55.2857	-1.14766	2.85581e-41	1.65096e-40	Upregulated
hsa-miR-199b-5p	11603	5307	1657.57	758.143	-1.14787	0	0	Upregulated
hsa-miR-6503-5p	81	37	11.5714	5.28571	-1.14974	3.05247e-05	8.32474e-05	Upregulated
hsa-miR-18a-5p	1309	597	187	85.2857	-1.152	2.98748e-63	2.12075e-62	Upregulated
hsa-miR-548ay-5p	304	138	43.4286	19.7143	-1.15874	4.35928e-16	1.73193e-15	Upregulated
hsa-miR-450b-5p	1090	488	155.714	69.7143	-1.17872	7.02727e-55	4.61521e-54	Upregulated
hsa-miR-6513-5p	56	25	8	3.57143	-1.18284	0.00039071	0.000940659	Upregulated
hsa-miR-335-5p	62863	28052	8980.43	4007.43	-1.18345	0	0	Upregulated
hsa-miR-708-5p	737	327	105.286	46.7143	-1.19171	2.61681e-38	1.44363e-37	Upregulated
hsa-miR-548ad-5p	284	126	40.5714	18	-1.19181	9.41715e-16	3.72608e-15	Upregulated
hsa-miR-17-5p	36492	16171	5213.14	2310.14	-1.19351	0	0	Upregulated
hsa-miR-374a-5p	36002	15732	5143.14	2247.43	-1.21372	0	0	Upregulated
hsa-miR-511-3p	14987	6492	2141	927.429	-1.22632	0	0	Upregulated
hsa-miR-642a-3p	67	29	9.57143	4.14286	-1.22745	6.48951e-05	0.000169788	Upregulated
hsa-miR-514a-3p	86	37	12.2857	5.28571	-1.23615	5.35102e-06	1.57983e-05	Upregulated
hsa-miR-424-3p	559	240	79.8571	34.2857	-1.23915	3.12042e-31	1.59395e-30	Upregulated
hsa-miR-4521	103	44	14.7143	6.28571	-1.24641	5.3746e-07	1.66843e-06	Upregulated
hsa-miR-222-5p	80	34	11.4286	4.85714	-1.25381	9.07962e-06	2.62448e-05	Upregulated
hsa-miR-20a-5p	158150	67138	22592.9	9591.14	-1.25543	0	0	Upregulated
hsa-miR-19b-3p	19523	8266	2789	1180.86	-1.25925	0	0	Upregulated
hsa-miR-339-5p	6266	2648	895.143	378.286	-1.26198	0	0	Upregulated
hsa-miR-451a	1014	427	144.857	61	-1.26709	3.86709e-57	2.57477e-56	Upregulated
hsa-miR-143-3p	29717	12512	4245.29	1787.43	-1.26732	0	0	Upregulated
hsa-miR-106a-5p	164	69	23.4286	9.85714	-1.26837	1.43755e-10	5.19797e-10	Upregulated
hsa-miR-382-5p	157	66	22.4286	9.42857	-1.26957	3.42614e-10	1.22508e-09	Upregulated
hsa-miR-212-5p	710	296	101.429	42.2857	-1.28156	3.1162e-41	1.79076e-40	Upregulated
hsa-miR-32-5p	21612	8928	3087.43	1275.43	-1.29476	0	0	Upregulated
hsa-miR-542-3p	746	308	106.571	44	-1.29559	6.0844e-44	3.60373e-43	Upregulated
hsa-miR-19a-3p	4679	1919	668.429	274.143	-1.30519	1.16761e-268	1.39166e-267	Upregulated
hsa-miR-548d-5p	296	121	42.2857	17.2857	-1.30993	1.0237e-18	4.3538e-18	Upregulated
hsa-miR-155-5p	22435	9169	3205	1309.86	-1.31026	0	0	Upregulated
hsa-miR-20b-5p	118	48	16.8571	6.85714	-1.31702	2.14337e-08	7.16014e-08	Upregulated
hsa-miR-582-5p	109	44	15.5714	6.28571	-1.32809	6.05865e-08	1.98279e-07	Upregulated
hsa-miR-548ae-5p	243	97	34.7143	13.8571	-1.34424	3.2492e-16	1.29623e-15	Upregulated
hsa-miR-190a-5p	1957	781	279.571	111.571	-1.34459	8.67865e-119	7.41473e-118	Upregulated
hsa-miR-580-3p	88	35	12.5714	5	-1.34949	8.33086e-07	2.5533e-06	Upregulated
hsa-miR-545-3p	53	21	7.57143	3	-1.35494	0.000125136	0.000318762	Upregulated
hsa-miR-153-3p	48	19	6.85714	2.71429	-1.35638	0.000258818	0.000639057	Upregulated
hsa-miR-34c-5p	66	26	9.42857	3.71429	-1.36329	1.70295e-05	4.79324e-05	Upregulated
hsa-miR-16-1-3p	108	42	15.4286	6	-1.38191	2.71983e-08	9.02341e-08	Upregulated
hsa-miR-20a-3p	389	149	55.5714	21.2857	-1.4038	1.31975e-26	6.30756e-26	Upregulated
hsa-miR-31-5p	243	93	34.7143	13.2857	-1.40499	3.08492e-17	1.26199e-16	Upregulated
hsa-miR-6733-5p	113	43	16.1429	6.14286	-1.41325	7.32674e-09	2.49066e-08	Upregulated
hsa-miR-556-5p	61	23	8.71429	3.28571	-1.42652	1.87618e-05	5.25021e-05	Upregulated
hsa-miR-144-5p	85	32	12.1429	4.57143	-1.42873	4.25507e-07	1.3381e-06	Upregulated
hsa-miR-33a-5p	1953	725	279	103.571	-1.44898	1.53184e-132	1.36934e-131	Upregulated
hsa-miR-132-3p	1477	548	211	78.2857	-1.44976	8.51509e-101	6.96674e-100	Upregulated
hsa-miR-3611	92	34	13.1429	4.85714	-1.45544	9.55973e-08	3.07642e-07	Upregulated
hsa-miR-374a-3p	15577	5723	2225.29	817.571	-1.46391	0	0	Upregulated
hsa-miR-142-3p	16323	5970	2331.86	852.857	-1.47044	0	0	Upregulated
hsa-miR-4286	93	34	13.2857	4.85714	-1.47104	6.42098e-08	2.09426e-07	Upregulated
hsa-miR-4802-5p	63	23	9	3.28571	-1.47306	8.40749e-06	2.4375e-05	Upregulated
hsa-miR-582-3p	399	143	57	20.4286	-1.49971	6.56884e-30	3.3203e-29	Upregulated
hsa-miR-486-3p	141	50	20.1429	7.14286	-1.51504	1.01518e-11	3.72658e-11	Upregulated
hsa-miR-338-3p	85	30	12.1429	4.28571	-1.52184	1.15464e-07	3.69115e-07	Upregulated
hsa-miR-590-3p	3802	1286	543.143	183.714	-1.58321	1.61314e-291	2.02257e-290	Upregulated
hsa-miR-135b-5p	261	87	37.2857	12.4286	-1.6043	4.79498e-22	2.09468e-21	Upregulated
hsa-miR-934	2228	739	318.286	105.571	-1.61144	4.26356e-176	4.24348e-175	Upregulated
hsa-miR-145-3p	450	148	64.2857	21.1429	-1.62367	2.00304e-37	1.09255e-36	Upregulated
hsa-miR-411-5p	46	15	6.57143	2.14286	-1.63601	3.96109e-05	0.000106523	Upregulated
hsa-miR-212-3p	37	12	5.28571	1.71429	-1.64383	0.00021693	0.000541167	Upregulated
hsa-miR-3613-5p	3591	1147	513	163.857	-1.66586	3.39563e-296	4.371e-295	Upregulated
hsa-miR-144-3p	143	44	20.4286	6.28571	-1.71978	6.03449e-14	2.33972e-13	Upregulated
hsa-miR-1-3p	62	19	8.85714	2.71429	-1.72561	7.23282e-07	2.23093e-06	Upregulated
hsa-miR-6503-3p	100	30	14.2857	4.28571	-1.75631	1.8801e-10	6.77278e-10	Upregulated
hsa-miR-150-5p	18662	5379	2666	768.429	-1.81403	0	0	Upregulated
hsa-miR-145-5p	73	21	10.4286	3	-1.81685	2.51677e-08	8.37853e-08	Upregulated
hsa-miR-199a-5p	56	16	8	2.28571	-1.8267	9.65966e-07	2.95119e-06	Upregulated
hsa-miR-1277-3p	323	92	46.1429	13.1429	-1.83117	4.72159e-32	2.43763e-31	Upregulated
hsa-miR-338-5p	1477	417	211	59.5714	-1.84389	2.01875e-141	1.83865e-140	Upregulated
hsa-miR-142-5p	38304	10707	5472	1529.57	-1.85828	0	0	Upregulated
hsa-miR-4454	40	11	5.71429	1.57143	-1.88184	2.39625e-05	6.59094e-05	Upregulated
hsa-miR-618	429	114	61.2857	16.2857	-1.93128	5.27802e-45	3.16495e-44	Upregulated
hsa-miR-499a-3p	53	14	7.57143	2	-1.93991	6.96059e-07	2.15384e-06	Upregulated
hsa-miR-4449	203	52	29	7.42857	-1.98424	6.33691e-23	2.84552e-22	Upregulated
hsa-miR-27a-5p	4890	1242	698.571	177.429	-1.99651	0	0	Upregulated
hsa-miR-486-5p	397	100	56.7143	14.2857	-2.00848	6.72543e-44	3.95911e-43	Upregulated
hsa-miR-455-3p	57	14	8.14286	2	-2.04488	9.98463e-08	3.20249e-07	Upregulated
hsa-miR-3651	25	6	3.57143	0.857143	-2.07823	0.000364163	0.000881139	Upregulated
hsa-miR-455-5p	819	179	117	25.5714	-2.21324	5.4294e-100	4.3681e-99	Upregulated
hsa-miR-642b-3p	23	5	3.28571	0.714286	-2.22097	0.000364155	0.000881139	Upregulated
hsa-miR-150-3p	357	76	51	10.8571	-2.25119	1.59341e-45	9.73625e-45	Upregulated
hsa-miR-503-5p	185	37	26.4286	5.28571	-2.34127	1.66581e-25	7.80694e-25	Upregulated
hsa-miR-143-5p	125	25	17.8571	3.57143	-2.34127	9.50056e-18	3.93655e-17	Upregulated
hsa-miR-1250-5p	66	13	9.42857	1.85714	-2.36329	3.63144e-10	1.29369e-09	Upregulated
hsa-miR-190a-3p	47	9	6.71429	1.28571	-2.404	9.11077e-08	2.94175e-07	Upregulated
hsa-miR-4772-3p	83	15	11.8571	2.14286	-2.48749	4.41549e-13	1.67829e-12	Upregulated
hsa-miR-4772-5p	51	9	7.28571	1.28571	-2.52184	1.05782e-08	3.57082e-08	Upregulated
hsa-miR-1291	941	165	134.429	23.5714	-2.53107	6.70469e-134	6.04946e-133	Upregulated
hsa-miR-519c-3p	23	4	3.28571	0.571429	-2.5429	0.000113368	0.000291864	Upregulated
hsa-miR-4466	70	11	10	1.57143	-2.68919	3.83309e-12	1.41785e-11	Upregulated
hsa-miR-3653-3p	775	114	110.714	16.2857	-2.7845	2.02924e-122	1.781e-121	Upregulated
hsa-miR-4433a-3p	36	5	5.14286	0.714286	-2.86734	2.63716e-07	8.34754e-07	Upregulated
hsa-miR-1246	1357	161	193.857	23	-3.09463	7.50146e-236	8.52018e-235	Upregulated
hsa-miR-3164	17	2	2.42857	0.285714	-3.1068	0.000235952	0.000587104	Upregulated
hsa-miR-1248	139	15	19.8571	2.14286	-3.23139	9.91691e-27	4.76324e-26	Upregulated
hsa-miR-4791	20	2	2.85714	0.285714	-3.34127	3.81305e-05	0.000102828	Upregulated
hsa-miR-3609	74	6	10.5714	0.857143	-3.64383	2.4398e-16	9.7737e-16	Upregulated
hsa-miR-3607-3p	116	9	16.5714	1.28571	-3.7074	5.20845e-25	2.41751e-24	Upregulated
hsa-miR-1275	27	2	3.85714	0.285714	-3.77423	5.3126e-07	1.6545e-06	Upregulated
hsa-miR-5091	27	2	3.85714	0.285714	-3.77423	5.3126e-07	1.6545e-06	Upregulated
hsa-miR-509-3p	17	1	2.42857	0.142857	-4.1068	4.36512e-05	0.000115975	Upregulated
hsa-miR-3916	18	1	2.57143	0.142857	-4.18927	2.34391e-05	6.47728e-05	Upregulated
hsa-miR-3653-5p	880	41	125.714	5.85714	-4.44315	6.45452e-198	6.70044e-197	Upregulated
hsa-miR-4707-5p	12	0	1.71429	0	-4.6043	0.000412476	0.000988133	Upregulated
hsa-miR-7846-3p	12	0	1.71429	0	-4.6043	0.000412476	0.000988133	Upregulated
hsa-miR-135b-3p	14	0	2	0	-4.8267	0.000119066	0.000304908	Upregulated
hsa-miR-663b	100	3	14.2857	0.428571	-5.07823	3.81821e-25	1.78078e-24	Upregulated

## Sheet: Table_S7
Table S7 - Differentially expressed known miRNAs (p<0.01) between milk cell samples from healthy dyads (n=6) and milk lipid samples from healthy dyads (n=6).
* Blue highlighted were the high differentially expressed miRNAs (-2≥fold change≤2).
Known mature miRNA species	Reads number of milk cell samples from healthy dyads (n=6)	Reads number of milk lipid samples from healthy dyads (n=6)	Reads mean of milk cell samples from healthy dyads (n=6)	Reads mean of milk lipid samples from healthy dyads (n=6)	log2Ratio (healthy - milk cells/healthy - milk lipids samples) normalised	p-value	q-value(Storey et al. 2003)	Healthy vs. Infection UP/Down regulated
hsa-miR-3654	10	172	1.66667	28.6667	4.1057	2.08248e-38	8.29105e-38	Downregualted
hsa-miR-518a-3p	21	259	3.5	43.1667	3.62586	1.37752e-52	6.21332e-52	Downregualted
hsa-miR-940	8	79	1.33333	13.1667	3.30515	4.57322e-16	1.4048e-15	Downregualted
hsa-miR-1273g-3p	4	26	0.666667	4.33333	2.70181	2.34882e-05	4.99673e-05	Downregualted
hsa-miR-4680-5p	19	110	3.16667	18.3333	2.5348	4.45651e-17	1.3991e-16	Downregualted
hsa-miR-1285-5p	6	33	1	5.5	2.4608	6.05918e-06	1.34103e-05	Downregualted
hsa-miR-520g-3p	103	544	17.1667	90.6667	2.40233	2.40103e-73	1.20501e-72	Downregualted
hsa-miR-1307-5p	133	646	22.1667	107.667	2.28147	1.07236e-81	5.53787e-81	Downregualted
hsa-miR-518e-3p	21	95	3.5	15.8333	2.1789	9.51763e-13	2.71372e-12	Downregualted
hsa-miR-3157-3p	9	34	1.5	5.66667	1.9189	8.36707e-05	0.00016656	Downregualted
hsa-miR-193a-3p	507	1858	84.5	309.667	1.87506	2.74159e-180	1.97355e-179	Downregualted
hsa-miR-520h	43	141	7.16667	23.5	1.71465	1.20882e-13	3.53064e-13	Downregualted
hsa-miR-193b-3p	4148	13562	691.333	2260.33	1.71045	0	0	Downregualted
hsa-miR-4709-5p	24	78	4	13	1.70181	4.09927e-08	1.01086e-07	Downregualted
hsa-miR-378i	49	156	8.16667	26	1.67206	1.81803e-14	5.44383e-14	Downregualted
hsa-miR-4680-3p	35	111	5.83333	18.5	1.6665	1.12911e-10	3.01373e-10	Downregualted
hsa-miR-521	106	336	17.6667	56	1.66576	3.40578e-29	1.23834e-28	Downregualted
hsa-miR-492	30	92	5	15.3333	1.61804	9.02369e-09	2.28854e-08	Downregualted
hsa-miR-5010-3p	16	49	2.66667	8.16667	1.61608	2.7733e-05	5.779e-05	Downregualted
hsa-miR-4426	18	54	3	9	1.58633	1.41639e-05	3.04956e-05	Downregualted
hsa-miR-342-3p	2486	7421	414.333	1236.83	1.57915	0	0	Downregualted
hsa-miR-1273d	34	100	5.66667	16.6667	1.55776	5.53731e-09	1.41441e-08	Downregualted
hsa-miR-1244	25	73	4.16667	12.1667	1.54733	7.16254e-07	1.66269e-06	Downregualted
hsa-miR-500a-5p	16	46	2.66667	7.66667	1.52493	9.90307e-05	0.000194959	Downregualted
hsa-miR-500b-5p	16	46	2.66667	7.66667	1.52493	9.90307e-05	0.000194959	Downregualted
hsa-miR-33a-3p	28	78	4.66667	13	1.47941	7.16137e-07	1.66269e-06	Downregualted
hsa-miR-548ah-3p	265	693	44.1667	115.5	1.38823	4.67413e-45	1.99465e-44	Downregualted
hsa-miR-548p	246	628	41	104.667	1.35347	1.66226e-39	6.73081e-39	Downregualted
hsa-miR-532-3p	73	183	12.1667	30.5	1.32724	2.67818e-12	7.51429e-12	Downregualted
hsa-miR-331-3p	150	376	25	62.6667	1.32714	1.19418e-23	4.17179e-23	Downregualted
hsa-miR-3190-3p	22	55	3.66667	9.16667	1.32329	0.000130623	0.000254344	Downregualted
hsa-miR-6858-5p	49	122	8.16667	20.3333	1.31739	1.36594e-08	3.45194e-08	Downregualted
hsa-miR-548am-3p	188	453	31.3333	75.5	1.27014	2.05328e-26	7.28004e-26	Downregualted
hsa-miR-106b-3p	9514	21080	1585.67	3513.33	1.14912	0	0	Downregualted
hsa-miR-6511a-3p	28	62	4.66667	10.3333	1.14821	0.000280573	0.000531788	Downregualted
hsa-miR-643	27	59	4.5	9.83333	1.12912	0.000471807	0.000873042	Downregualted
hsa-miR-324-3p	231	491	38.5	81.8333	1.0892	1.16042e-22	4.01447e-22	Downregualted
hsa-miR-29c-5p	1441	3060	240.167	510	1.08783	7.68875e-132	4.76474e-131	Downregualted
hsa-miR-589-5p	1558	3308	259.667	551.333	1.08763	2.53702e-142	1.64366e-141	Downregualted
hsa-miR-1273c	62	131	10.3333	21.8333	1.08059	4.95825e-07	1.15854e-06	Downregualted
hsa-miR-5684	42	88	7	14.6667	1.06848	4.44028e-05	9.17218e-05	Downregualted
hsa-miR-652-3p	4238	8572	706.333	1428.67	1.01761	0	0	Downregualted
hsa-miR-1296-5p	52	104	8.66667	17.3333	1.00137	2.56682e-05	5.39131e-05	Downregualted
hsa-miR-199a-3p	8912	17659	1485.33	2943.17	0.987949	0	0	Downregualted
hsa-miR-199b-3p	8912	17657	1485.33	2942.83	0.987785	0	0	Downregualted
hsa-miR-3074-5p	506	992	84.3333	165.333	0.972569	6.88031e-37	2.72406e-36	Downregualted
hsa-miR-149-5p	43	83	7.16667	13.8333	0.950141	0.000318901	0.000601236	Downregualted
hsa-miR-7976	42	80	7	13.3333	0.930977	0.000512693	0.000941688	Downregualted
hsa-miR-15b-5p	1657	3136	276.167	522.667	0.921718	3.4821e-103	1.92368e-102	Downregualted
hsa-miR-378a-3p	67514	124947	11252.3	20824.5	0.889424	0	0	Downregualted
hsa-miR-23a-3p	7329	13482	1221.5	2247	0.880712	0	0	Downregualted
hsa-miR-378d	2814	5124	469	854	0.866014	8.35004e-151	5.50993e-150	Downregualted
hsa-miR-519a-5p	212	383	35.3333	63.8333	0.854646	1.53816e-12	4.34994e-12	Downregualted
hsa-miR-365a-3p	2655	4751	442.5	791.833	0.840885	3.20433e-133	2.00315e-132	Downregualted
hsa-miR-365b-3p	2655	4751	442.5	791.833	0.840885	3.20433e-133	2.00315e-132	Downregualted
hsa-miR-6859-5p	80	142	13.3333	23.6667	0.829185	2.72003e-05	5.68461e-05	Downregualted
hsa-miR-3909	430	753	71.6667	125.5	0.809679	2.8931e-21	9.81806e-21	Downregualted
hsa-miR-518b	240	419	40	69.8333	0.805282	2.08699e-12	5.8787e-12	Downregualted
hsa-miR-345-5p	5570	9703	928.333	1617.17	0.80212	4.1624e-249	3.333e-248	Downregualted
hsa-miR-520a-3p	399	695	66.5	115.833	0.80199	1.87605e-19	6.21854e-19	Downregualted
hsa-miR-99b-3p	7137	12416	1189.5	2069.33	0.800177	0	0	Downregualted
hsa-miR-361-3p	70229	122119	11704.8	20353.2	0.799515	0	0	Downregualted
hsa-miR-148a-5p	29215	50006	4869.17	8334.33	0.776758	0	0	Downregualted
hsa-miR-1287-5p	3440	5859	573.333	976.5	0.769612	6.05192e-141	3.88554e-140	Downregualted
hsa-miR-361-5p	2768	4659	461.333	776.5	0.752542	2.91613e-108	1.67597e-107	Downregualted
hsa-miR-7-1-3p	137	230	22.8333	38.3333	0.748824	1.00871e-06	2.33399e-06	Downregualted
hsa-miR-320a	251514	420125	41919	70020.8	0.741546	0	0	Downregualted
hsa-miR-548o-3p	453	756	75.5	126	0.740241	1.68077e-18	5.44462e-18	Downregualted
hsa-miR-181b-3p	98	163	16.3333	27.1667	0.735384	5.07632e-05	0.000103956	Downregualted
hsa-miR-28-3p	23076	38242	3846	6373.67	0.730131	0	0	Downregualted
hsa-miR-146b-3p	31393	51799	5232.17	8633.17	0.723847	0	0	Downregualted
hsa-miR-3158-3p	125	206	20.8333	34.3333	0.722082	7.35187e-06	1.60717e-05	Downregualted
hsa-miR-25-3p	74562	122768	12427	20461.3	0.720788	0	0	Downregualted
hsa-miR-23b-3p	1896	3117	316	519.5	0.718565	1.51816e-67	7.36006e-67	Downregualted
hsa-miR-500a-3p	945	1548	157.5	258	0.713385	5.0684e-34	1.95245e-33	Downregualted
hsa-miR-659-5p	102	167	17	27.8333	0.712645	6.59703e-05	0.000133563	Downregualted
hsa-miR-2277-5p	101	165	16.8333	27.5	0.709477	7.78453e-05	0.000155518	Downregualted
hsa-miR-99a-5p	767190	1246274	127865	207712	0.701332	0	0	Downregualted
hsa-miR-339-3p	5792	9408	965.333	1568	0.701193	1.23198e-191	9.14564e-191	Downregualted
hsa-miR-519d-3p	138	224	23	37.3333	0.700197	5.35094e-06	1.18797e-05	Downregualted
hsa-miR-526b-5p	107	173	17.8333	28.8333	0.694527	7.16879e-05	0.000144319	Downregualted
hsa-miR-324-5p	383	619	63.8333	103.167	0.693961	6.12806e-14	1.81967e-13	Downregualted
hsa-miR-874-3p	325	525	54.1667	87.5	0.693244	4.99549e-12	1.38524e-11	Downregualted
hsa-miR-140-3p	9603	15512	1600.5	2585.33	0.693194	0	0	Downregualted
hsa-miR-511-5p	214876	346426	35812.7	57737.7	0.690409	0	0	Downregualted
hsa-miR-191-5p	347919	559351	57986.5	93225.2	0.686368	0	0	Downregualted
hsa-miR-132-3p	236	379	39.3333	63.1667	0.684777	6.46444e-09	1.64534e-08	Downregualted
hsa-miR-1276	225	361	37.5	60.1667	0.68344	1.55832e-08	3.9242e-08	Downregualted
hsa-miR-181a-5p	353505	558645	58917.5	93107.5	0.661567	0	0	Downregualted
hsa-miR-22-3p	1054671	1664761	175778	277460	0.659888	0	0	Downregualted
hsa-miR-502-3p	1066	1678	177.667	279.667	0.655901	6.51579e-32	2.4569e-31	Downregualted
hsa-miR-6516-5p	208	326	34.6667	54.3333	0.649654	2.77335e-07	6.56629e-07	Downregualted
hsa-miR-125b-2-3p	4884	7637	814	1272.83	0.646309	2.64335e-135	1.68197e-134	Downregualted
hsa-miR-520f-3p	113	176	18.8333	29.3333	0.640619	0.000192465	0.000371713	Downregualted
hsa-miR-425-5p	6429	9967	1071.5	1661.17	0.633931	4.32637e-170	3.0527e-169	Downregualted
hsa-miR-3928-3p	125	193	20.8333	32.1667	0.628039	0.000124895	0.000243856	Downregualted
hsa-miR-326	184	284	30.6667	47.3333	0.627551	3.31225e-06	7.3997e-06	Downregualted
hsa-miR-185-3p	462	713	77	118.833	0.627375	1.74926e-13	5.08826e-13	Downregualted
hsa-miR-3929	137	211	22.8333	35.1667	0.624433	6.58824e-05	0.000133563	Downregualted
hsa-miR-512-3p	751	1154	125.167	192.333	0.621124	1.5626e-20	5.27773e-20	Downregualted
hsa-miR-378c	13943	21301	2323.83	3550.17	0.612746	0	0	Downregualted
hsa-miR-151b	696	1054	116	175.667	0.600082	7.45666e-18	2.3618e-17	Downregualted
hsa-miR-1271-5p	119	179	19.8333	29.8333	0.590364	0.000472869	0.000873042	Downregualted
hsa-miR-1283	264	397	44	66.1667	0.589967	1.96302e-07	4.67881e-07	Downregualted
hsa-miR-671-5p	412	618	68.6667	103	0.586329	1.07924e-10	2.90238e-10	Downregualted
hsa-miR-330-3p	2033	3049	338.833	508.167	0.586092	1.34946e-46	5.79338e-46	Downregualted
hsa-miR-378a-5p	478	715	79.6667	119.167	0.582299	5.17593e-12	1.42972e-11	Downregualted
hsa-miR-130b-3p	621	926	103.5	154.333	0.577785	6.27107e-15	1.8937e-14	Downregualted
hsa-miR-516a-5p	1804	2685	300.667	447.5	0.575089	6.42364e-40	2.61592e-39	Downregualted
hsa-miR-200a-5p	59849	88938	9974.83	14823	0.572839	0	0	Downregualted
hsa-miR-148b-5p	7593	11277	1265.5	1879.5	0.572007	3.31103e-160	2.24727e-159	Downregualted
hsa-miR-331-5p	282	418	47	69.6667	0.569174	2.35261e-07	5.58868e-07	Downregualted
hsa-miR-30b-5p	191340	283093	31890	47182.2	0.566504	0	0	Downregualted
hsa-miR-517a-3p	2276	3362	379.333	560.333	0.564185	6.38611e-48	2.75825e-47	Downregualted
hsa-miR-517b-3p	2276	3362	379.333	560.333	0.564185	6.38611e-48	2.75825e-47	Downregualted
hsa-miR-425-3p	1523	2249	253.833	374.833	0.563734	1.38807e-32	5.26179e-32	Downregualted
hsa-miR-127-3p	212	311	35.3333	51.8333	0.554216	1.34436e-05	2.90324e-05	Downregualted
hsa-miR-210-3p	2542	3728	423.667	621.333	0.553804	2.95105e-51	1.31443e-50	Downregualted
hsa-miR-3690	785	1151	130.833	191.833	0.553489	6.06868e-17	1.8886e-16	Downregualted
hsa-miR-22-5p	18222	26440	3037	4406.67	0.538407	0	0	Downregualted
hsa-miR-421	3326	4816	554.333	802.667	0.535413	6.74158e-62	3.16082e-61	Downregualted
hsa-miR-26b-3p	289	415	48.1667	69.1667	0.523408	1.80548e-06	4.09773e-06	Downregualted
hsa-miR-664a-3p	3213	4605	535.5	767.5	0.520646	2.02917e-56	9.45167e-56	Downregualted
hsa-miR-1285-3p	712	1020	118.667	170	0.519986	1.00671e-13	2.96463e-13	Downregualted
hsa-miR-10a-3p	234	334	39	55.6667	0.514706	2.46436e-05	5.21142e-05	Downregualted
hsa-miR-30a-5p	1291397	1833123	215233	305520	0.506737	0	0	Downregualted
hsa-miR-532-5p	13687	19390	2281.17	3231.67	0.503873	4.11559e-218	3.18805e-217	Downregualted
hsa-miR-181b-5p	119377	168540	19896.2	28090	0.498932	0	0	Downregualted
hsa-miR-30c-5p	218113	307817	36352.2	51302.8	0.498363	0	0	Downregualted
hsa-miR-769-5p	4283	6041	713.833	1006.83	0.497532	9.44239e-68	4.60904e-67	Downregualted
hsa-miR-2115-5p	516	726	86	121	0.493965	2.10245e-09	5.40914e-09	Downregualted
hsa-miR-501-3p	3593	5042	598.833	840.333	0.490173	2.27241e-55	1.05159e-54	Downregualted
hsa-miR-548k	1143	1597	190.5	266.167	0.483905	2.83444e-18	9.14021e-18	Downregualted
hsa-miR-522-3p	1640	2268	273.333	378	0.469091	5.69459e-24	1.99916e-23	Downregualted
hsa-miR-200b-3p	2209204	3037565	368201	506261	0.460755	0	0	Downregualted
hsa-let-7i-3p	2581	3515	430.167	585.833	0.446961	2.68885e-33	1.02472e-32	Downregualted
hsa-miR-151a-3p	155743	211885	25957.2	35314.2	0.44548	0	0	Downregualted
hsa-miR-103a-3p	226304	307218	37717.3	51203	0.442367	0	0	Downregualted
hsa-miR-505-3p	506	686	84.3333	114.333	0.440437	1.60754e-07	3.85732e-07	Downregualted
hsa-miR-519a-3p	285	385	47.5	64.1667	0.435263	0.000103284	0.000202771	Downregualted
hsa-miR-1303	1794	2417	299	402.833	0.431404	4.97329e-22	1.70397e-21	Downregualted
hsa-miR-221-3p	9738	13068	1623	2178	0.425707	7.94039e-109	4.60064e-108	Downregualted
hsa-miR-93-5p	23419	31392	3903.17	5232	0.424084	8.45401e-257	6.84639e-256	Downregualted
hsa-miR-200a-3p	2890161	3869304	481694	644884	0.42229	0	0	Downregualted
hsa-miR-195-3p	1690	2258	281.667	376.333	0.419388	1.03527e-19	3.44763e-19	Downregualted
hsa-miR-2115-3p	807	1078	134.5	179.667	0.419083	3.53831e-10	9.20294e-10	Downregualted
hsa-let-7g-5p	3756538	4991614	626090	831936	0.411469	0	0	Downregualted
hsa-miR-629-5p	4174	5523	695.667	920.5	0.405388	3.96702e-43	1.67286e-42	Downregualted
hsa-miR-330-5p	657	867	109.5	144.5	0.401505	6.4346e-08	1.57044e-07	Downregualted
hsa-miR-24-3p	80350	105804	13391.7	17634	0.39839	0	0	Downregualted
hsa-miR-4326	476	616	79.3333	102.667	0.373335	2.06251e-05	4.4008e-05	Downregualted
hsa-miR-151a-5p	3981	5129	663.5	854.833	0.366913	1.20804e-33	4.6286e-33	Downregualted
hsa-let-7i-5p	962322	1230857	160387	205143	0.356438	0	0	Downregualted
hsa-miR-15b-3p	391	499	65.1667	83.1667	0.353237	0.000274009	0.000520733	Downregualted
hsa-miR-148b-3p	217879	277686	36313.2	46281	0.351293	0	0	Downregualted
hsa-miR-671-3p	699	889	116.5	148.167	0.348257	1.64764e-06	3.76349e-06	Downregualted
hsa-miR-187-3p	5569	7031	928.167	1171.83	0.337678	3.63165e-39	1.454e-38	Downregualted
hsa-miR-30d-5p	12695587	16009524	2.11593e+06	2668254	0.335969	0	0	Downregualted
hsa-miR-99b-5p	428129	539721	71354.8	89953.5	0.335534	0	0	Downregualted
hsa-miR-92a-3p	621430	783164	103572	130527	0.335089	0	0	Downregualted
hsa-miR-374b-5p	17554	22088	2925.67	3681.33	0.332829	5.43297e-116	3.22655e-115	Downregualted
hsa-miR-183-5p	297839	372897	49639.8	62149.5	0.325611	0	0	Downregualted
hsa-miR-200c-3p	5177179	6462521	862863	1.07709e+06	0.321297	0	0	Downregualted
hsa-miR-182-5p	331685	411609	55280.8	68601.5	0.312827	0	0	Downregualted
hsa-miR-224-5p	129548	160023	21591.3	26670.5	0.306159	0	0	Downregualted
hsa-miR-185-5p	14146	17351	2357.67	2891.83	0.295991	1.07423e-73	5.46827e-73	Downregualted
hsa-miR-1299	2488	3038	414.667	506.333	0.289501	1.00638e-13	2.96463e-13	Downregualted
hsa-miR-941	7135	8709	1189.17	1451.5	0.28896	2.90132e-36	1.14235e-35	Downregualted
hsa-miR-146b-5p	5593951	6822497	932325	1.13708e+06	0.287798	0	0	Downregualted
hsa-miR-664a-5p	16289	19843	2714.83	3307.17	0.286098	7.06913e-79	3.62437e-78	Downregualted
hsa-miR-107	14850	18043	2475	3007.17	0.282342	3.7442e-70	1.84023e-69	Downregualted
hsa-miR-205-5p	15827	19161	2637.83	3193.5	0.277151	7.2045e-72	3.56552e-71	Downregualted
hsa-miR-1268b	887	1068	147.833	178	0.269272	3.83109e-05	7.95995e-05	Downregualted
hsa-miR-27b-3p	91507	109874	15251.2	18312.3	0.265262	0	0	Downregualted
hsa-miR-1268a	869	1041	144.833	173.5	0.261908	7.52831e-05	0.00015113	Downregualted
hsa-miR-100-5p	93686	112190	15614.3	18698.3	0.261405	0	0	Downregualted
hsa-miR-16-5p	29022	34749	4837	5791.5	0.261191	3.13351e-115	1.84556e-114	Downregualted
hsa-miR-30a-3p	62903	74926	10483.8	12487.7	0.253704	5.37337e-233	4.25487e-232	Downregualted
hsa-miR-193a-5p	89049	105771	14841.5	17628.5	0.249639	0	0	Downregualted
hsa-let-7d-5p	516187	600755	86031.2	100126	0.220249	0	0	Downregualted
hsa-miR-186-5p	116425	135116	19404.2	22519.3	0.216164	0	0	Downregualted
hsa-miR-516b-5p	3482	4038	580.333	673	0.215091	1.07767e-10	2.90238e-10	Downregualted
hsa-miR-1307-3p	50828	58746	8471.33	9791	0.210233	2.93644e-128	1.80403e-127	Downregualted
hsa-miR-29a-3p	203977	235085	33996.2	39180.8	0.206142	0	0	Downregualted
hsa-miR-200b-5p	79303	90544	13217.2	15090.7	0.19261	2.1983e-166	1.53592e-165	Downregualted
hsa-miR-423-3p	281862	319123	46977	53187.2	0.18049	0	0	Downregualted
hsa-miR-24-2-5p	3834	4240	639	706.667	0.14658	5.06868e-06	1.12882e-05	Downregualted
hsa-miR-10a-5p	96121	105864	16020.2	17644	0.140655	2.2657e-106	1.2714e-105	Downregualted
hsa-miR-3615	8350	9013	1391.67	1502.17	0.111597	3.49239e-07	8.21413e-07	Downregualted
hsa-miR-26a-5p	2003522	2159374	333920	359896	0.109441	0	0	Downregualted
hsa-miR-335-3p	64189	68902	10698.2	11483.7	0.103586	3.42302e-39	1.37822e-38	Downregualted
hsa-miR-222-3p	21993	23407	3665.5	3901.17	0.0912617	1.60185e-11	4.39067e-11	Downregualted
hsa-miR-30e-3p	38956	41151	6492.67	6858.5	0.080448	2.9906e-15	9.10803e-15	Downregualted
hsa-miR-429	398918	408204	66486.3	68034	0.0345642	4.1581e-27	1.49662e-26	Downregualted
hsa-miR-192-5p	14082	13484	2347	2247.33	-0.0612377	0.000425829	0.000792352	Upregualted
hsa-miR-148a-3p	10967275	10474191	1.82788e+06	1.7457e+06	-0.0650002	0	0	Upregualted
hsa-miR-30e-5p	214022	200194	35670.3	33365.7	-0.0949943	8.75064e-100	4.76047e-99	Upregualted
hsa-miR-499a-5p	84913	78663	14152.2	13110.5	-0.108934	1.21612e-52	5.52025e-52	Upregualted
hsa-miR-28-5p	16741	15312	2790.17	2552	-0.127357	2.81239e-15	8.60204e-15	Upregualted
hsa-miR-141-3p	192102	173673	32017	28945.5	-0.144133	1.3521e-200	1.0143e-199	Upregualted
hsa-miR-574-3p	5153	4605	858.833	767.5	-0.160845	3.74667e-08	9.30347e-08	Upregualted
hsa-miR-152-3p	118378	105625	19729.7	17604.2	-0.163084	1.4778e-157	9.93554e-157	Upregualted
hsa-miR-16-2-3p	11978	10661	1996.33	1776.83	-0.166678	3.79492e-18	1.21277e-17	Upregualted
hsa-miR-199b-5p	6211	5506	1035.17	917.667	-0.172455	1.02007e-10	2.76412e-10	Upregualted
hsa-miR-885-5p	16978	15047	2829.67	2507.83	-0.172825	9.15036e-27	3.27692e-26	Upregualted
hsa-miR-98-5p	83415	72630	13902.5	12105	-0.198375	3.67049e-162	2.53962e-161	Upregualted
hsa-let-7a-5p	15569914	13518904	2.59499e+06	2.25315e+06	-0.202417	0	0	Upregualted
hsa-miR-106b-5p	4467	3817	744.5	636.167	-0.225501	1.22652e-12	3.48242e-12	Upregualted
hsa-miR-141-5p	1240	1057	206.667	176.167	-0.228999	0.000146048	0.000283603	Upregualted
hsa-miR-221-5p	3002	2550	500.333	425	-0.234061	1.59577e-09	4.13541e-09	Upregualted
hsa-miR-17-5p	21517	18158	3586.17	3026.33	-0.243506	3.34934e-63	1.58075e-62	Upregualted
hsa-miR-155-5p	3626	3057	604.333	509.5	-0.244896	4.33002e-12	1.2054e-11	Upregualted
hsa-miR-375	2202139	1848972	367023	308162	-0.250816	0	0	Upregualted
hsa-miR-29b-3p	26218	21914	4369.67	3652.33	-0.257339	6.13632e-85	3.21552e-84	Upregualted
hsa-miR-181a-2-3p	28171	23507	4695.17	3917.83	-0.259754	9.88207e-93	5.29515e-92	Upregualted
hsa-let-7c-5p	1588265	1307684	264711	217947	-0.279072	0	0	Upregualted
hsa-miR-147b	742	609	123.667	101.5	-0.283611	0.000313304	0.000592251	Upregualted
hsa-miR-196a-5p	95228	77286	15871.3	12881	-0.299813	0	0	Upregualted
hsa-miR-92b-3p	6665	5405	1110.83	900.833	-0.300944	3.04131e-30	1.12301e-29	Upregualted
hsa-miR-190b	5738	4615	956.333	769.167	-0.312851	3.82178e-28	1.38255e-27	Upregualted
hsa-miR-29c-3p	14921	11941	2486.83	1990.17	-0.320055	2.03254e-73	1.02731e-72	Upregualted
hsa-miR-576-3p	787	628	131.167	104.667	-0.324233	2.51338e-05	5.29935e-05	Upregualted
hsa-miR-197-3p	2326	1845	387.667	307.5	-0.332864	1.12242e-13	3.29178e-13	Upregualted
hsa-miR-340-5p	220774	172235	36795.7	28705.8	-0.356826	0	0	Upregualted
hsa-miR-26b-5p	389990	302441	64998.3	50406.8	-0.365417	0	0	Upregualted
hsa-miR-21-5p	1769732	1368199	294955	228033	-0.369887	0	0	Upregualted
hsa-miR-30d-3p	14218	10961	2369.67	1826.83	-0.373973	3.18677e-93	1.72051e-92	Upregualted
hsa-miR-195-5p	7180	5519	1196.67	919.833	-0.378211	5.72661e-49	2.53485e-48	Upregualted
hsa-miR-27a-3p	91452	70084	15242	11680.7	-0.382564	0	0	Upregualted
hsa-let-7f-5p	11096102	8493883	1.84935e+06	1.41565e+06	-0.384191	0	0	Upregualted
hsa-miR-484	27985	21218	4664.17	3536.33	-0.397999	1.0453e-203	7.92491e-203	Upregualted
hsa-miR-328-3p	2516	1904	419.333	317.333	-0.400732	3.96849e-20	1.32778e-19	Upregualted
hsa-miR-660-5p	3943	2977	657.167	496.167	-0.404068	4.50245e-31	1.6712e-30	Upregualted
hsa-miR-125b-5p	285153	215110	47525.5	35851.7	-0.405296	0	0	Upregualted
hsa-miR-135a-5p	8081	6070	1346.83	1011.67	-0.411471	6.50138e-64	3.08884e-63	Upregualted
hsa-miR-452-3p	1035	766	172.5	127.667	-0.432848	2.44311e-10	6.42475e-10	Upregualted
hsa-miR-146a-5p	35179	26011	5863.17	4335.17	-0.434227	5.22258e-300	4.48424e-299	Upregualted
hsa-miR-181b-2-3p	328	239	54.6667	39.8333	-0.455319	0.00018833	0.000364714	Upregualted
hsa-miR-320c	10364	7516	1727.33	1252.67	-0.462178	1.65936e-100	9.09659e-100	Upregualted
hsa-let-7b-3p	1784	1291	297.333	215.167	-0.465261	6.47166e-19	2.12539e-18	Upregualted
hsa-miR-187-5p	311	221	51.8333	36.8333	-0.491502	9.59788e-05	0.00019	Upregualted
hsa-miR-615-3p	1383	976	230.5	162.667	-0.501482	5.38703e-17	1.68382e-16	Upregualted
hsa-miR-19b-3p	10726	7539	1787.67	1256.5	-0.507301	6.26934e-123	3.78636e-122	Upregualted
hsa-miR-101-3p	739514	518423	123252	86403.8	-0.511082	0	0	Upregualted
hsa-miR-6516-3p	631	438	105.167	73	-0.525343	3.55257e-09	9.10708e-09	Upregualted
hsa-miR-320d	4146	2852	691	475.333	-0.53838	5.20094e-54	2.39129e-53	Upregualted
hsa-let-7a-3p	6408	4395	1068	732.5	-0.542645	1.23734e-83	6.43649e-83	Upregualted
hsa-miR-30c-2-3p	8660	5920	1443.33	986.667	-0.547404	4.1352e-114	2.41556e-113	Upregualted
hsa-miR-885-3p	7544	5109	1257.33	851.5	-0.560923	4.62223e-104	2.57349e-103	Upregualted
hsa-miR-1273h-5p	190	128	31.6667	21.3333	-0.56849	0.00050224	0.000924872	Upregualted
hsa-miR-30c-1-3p	198	133	33	22.1667	-0.572708	0.000349157	0.000654815	Upregualted
hsa-miR-223-5p	602	403	100.333	67.1667	-0.577618	3.31784e-10	8.66113e-10	Upregualted
hsa-miR-33a-5p	1454	972	242.333	162	-0.579633	1.17789e-22	4.05523e-22	Upregualted
hsa-miR-34a-5p	180	120	30	20	-0.583596	0.000525005	0.000961824	Upregualted
hsa-miR-374b-3p	340	226	56.6667	37.6667	-0.587846	1.61045e-06	3.69035e-06	Upregualted
hsa-miR-335-5p	47121	31321	7853.5	5220.17	-0.587874	0	0	Upregualted
hsa-miR-26a-2-3p	889	589	148.167	98.1667	-0.59255	5.60563e-15	1.69996e-14	Upregualted
hsa-miR-4485-3p	1894	1254	315.667	209	-0.593533	3.31049e-30	1.21611e-29	Upregualted
hsa-miR-511-3p	10325	6784	1720.83	1130.67	-0.604568	7.66778e-162	5.25434e-161	Upregualted
hsa-miR-651-5p	1900	1244	316.667	207.333	-0.609647	1.05331e-31	3.95078e-31	Upregualted
hsa-miR-628-5p	1694	1098	282.333	183	-0.62419	1.33948e-29	4.89535e-29	Upregualted
hsa-miR-339-5p	4196	2699	699.333	449.833	-0.635224	6.40592e-73	3.19247e-72	Upregualted
hsa-miR-934	378	242	63	40.3333	-0.642013	4.43855e-08	1.09075e-07	Upregualted
hsa-miR-4679	336	212	56	35.3333	-0.663031	1.10222e-07	2.65373e-07	Upregualted
hsa-miR-7-5p	44383	27896	7397.17	4649.33	-0.668583	0	0	Upregualted
hsa-miR-4640-3p	184	115	30.6667	19.1667	-0.676706	6.32694e-05	0.000128827	Upregualted
hsa-miR-454-3p	252	157	42	26.1667	-0.681293	2.48389e-06	5.58412e-06	Upregualted
hsa-miR-21-3p	1764	1094	294	182.333	-0.687872	3.2441e-36	1.27029e-35	Upregualted
hsa-miR-4488	559	345	93.1667	57.5	-0.694886	9.51972e-13	2.71372e-12	Upregualted
hsa-miR-125a-5p	1134490	698965	189082	116494	-0.697386	0	0	Upregualted
hsa-miR-20a-5p	104387	63130	17397.8	10521.7	-0.724178	0	0	Upregualted
hsa-miR-23b-5p	480	290	80	48.3333	-0.725615	6.44097e-12	1.77228e-11	Upregualted
hsa-miR-548ay-5p	125	75	20.8333	12.5	-0.7356	0.000388634	0.000725035	Upregualted
hsa-miR-128-3p	33664	20019	5610.67	3336.5	-0.748471	0	0	Upregualted
hsa-miR-937-3p	143	84	23.8333	14	-0.766188	8.44444e-05	0.000167632	Upregualted
hsa-miR-32-3p	690	405	115	67.5	-0.767308	5.29437e-18	1.68441e-17	Upregualted
hsa-miR-6729-5p	313	180	52.1667	30	-0.7968	1.77917e-09	4.59399e-09	Upregualted
hsa-miR-296-3p	866	498	144.333	83	-0.796855	1.39561e-23	4.85166e-23	Upregualted
hsa-miR-2110	11516	6465	1919.33	1077.5	-0.831551	0	0	Upregualted
hsa-miR-30b-3p	10207	5633	1701.17	938.833	-0.856217	2.19448e-292	1.86181e-291	Upregualted
hsa-miR-342-5p	9426	5195	1571	865.833	-0.858156	3.27686e-271	2.71545e-270	Upregualted
hsa-miR-548ad-5p	132	72	22	12	-0.873103	2.38672e-05	5.06224e-05	Upregualted
hsa-miR-6721-5p	189	103	31.5	17.1667	-0.874376	4.14588e-07	9.71907e-07	Upregualted
hsa-miR-25-5p	1672	897	278.667	149.5	-0.897029	2.03108e-53	9.27862e-53	Upregualted
hsa-let-7e-5p	422490	224798	70415	37466.3	-0.908922	0	0	Upregualted
hsa-miR-4780	364	193	60.6667	32.1667	-0.913972	3.03046e-13	8.74365e-13	Upregualted
hsa-miR-505-5p	1032	546	172	91	-0.917104	7.48369e-35	2.89854e-34	Upregualted
hsa-miR-3173-5p	293	155	48.8333	25.8333	-0.917266	5.27153e-11	1.43389e-10	Upregualted
hsa-miR-4647	135	71	22.5	11.8333	-0.925702	7.14524e-06	1.56681e-05	Upregualted
hsa-miR-19a-3p	3234	1696	539	282.667	-0.929817	8.57723e-108	4.8513e-107	Upregualted
hsa-miR-6509-5p	121	62	20.1667	10.3333	-0.963301	1.11248e-05	2.41714e-05	Upregualted
hsa-miR-98-3p	139	71	23.1667	11.8333	-0.967828	2.26746e-06	5.12993e-06	Upregualted
hsa-let-7c-3p	257	131	42.8333	21.8333	-0.970835	1.15209e-10	3.0636e-10	Upregualted
hsa-miR-3138	75	38	12.5	6.33333	-0.979525	0.000451793	0.000838475	Upregualted
hsa-miR-6792-5p	80	40	13.3333	6.66667	-0.998634	0.000232023	0.000444498	Upregualted
hsa-let-7d-3p	53312	25628	8885.33	4271.33	-1.05537	0	0	Upregualted
hsa-miR-3616-5p	163	78	27.1667	13	-1.06196	3.25755e-08	8.14568e-08	Upregualted
hsa-miR-615-5p	142	67	23.6667	11.1667	-1.08229	1.61476e-07	3.86164e-07	Upregualted
hsa-miR-365b-5p	2756	1286	459.333	214.333	-1.09832	1.16118e-120	6.95397e-120	Upregualted
hsa-miR-374a-5p	25481	11869	4246.83	1978.17	-1.10086	0	0	Upregualted
hsa-miR-20a-3p	253	117	42.1667	19.5	-1.11126	9.05149e-13	2.60106e-12	Upregualted
hsa-miR-23a-5p	381	176	63.5	29.3333	-1.11285	1.67568e-18	5.44462e-18	Upregualted
hsa-miR-32-5p	16075	7416	2679.17	1236	-1.11474	0	0	Upregualted
hsa-miR-3611	63	29	10.5	4.83333	-1.11793	0.000340593	0.00064044	Upregualted
hsa-miR-3605-3p	554	254	92.3333	42.3333	-1.12369	1.45167e-26	5.17271e-26	Upregualted
hsa-miR-4750-5p	66	30	11	5	-1.13614	0.000203555	0.000392068	Upregualted
hsa-miR-6741-3p	130	58	21.6667	9.66667	-1.16302	1.08553e-07	2.62242e-07	Upregualted
hsa-miR-877-5p	1044	464	174	77.3333	-1.16856	1.3894e-51	6.22745e-51	Upregualted
hsa-miR-423-5p	478598	210849	79766.3	35141.5	-1.18124	0	0	Upregualted
hsa-miR-664b-5p	953	417	158.833	69.5	-1.19106	1.21006e-48	5.3232e-48	Upregualted
hsa-miR-92a-1-5p	846	366	141	61	-1.20745	2.72508e-44	1.15598e-43	Upregualted
hsa-miR-4446-3p	376	158	62.6667	26.3333	-1.24944	1.16996e-21	3.9894e-21	Upregualted
hsa-let-7b-5p	9188507	3768026	1.53142e+06	628004	-1.28466	0	0	Upregualted
hsa-miR-5187-5p	120	49	20	8.16667	-1.29081	3.02271e-08	7.58507e-08	Upregualted
hsa-miR-1277-5p	687	277	114.5	46.1667	-1.30906	5.98469e-41	2.47967e-40	Upregualted
hsa-miR-6777-5p	297	119	49.5	19.8333	-1.31814	8.12982e-19	2.6577e-18	Upregualted
hsa-miR-130b-5p	4398	1720	733	286.667	-1.35307	4.82854e-265	3.95529e-264	Upregualted
hsa-miR-365a-5p	1748	677	291.333	112.833	-1.36711	3.13612e-108	1.78798e-107	Upregualted
hsa-miR-4521	83	32	13.8333	5.33333	-1.37367	1.34233e-06	3.08588e-06	Upregualted
hsa-miR-574-5p	97073	37299	16178.8	6216.5	-1.37857	0	0	Upregualted
hsa-miR-190a-5p	1439	549	239.833	91.5	-1.38882	1.45319e-91	7.72859e-91	Upregualted
hsa-miR-6848-5p	66	25	11	4.16667	-1.39917	1.2384e-05	2.68253e-05	Upregualted
hsa-miR-197-5p	56	21	9.33333	3.5	-1.41367	4.95962e-05	0.000101859	Upregualted
hsa-miR-6741-5p	97	35	16.1667	5.83333	-1.46926	3.86457e-08	9.56291e-08	Upregualted
hsa-miR-16-1-3p	64	23	10.6667	3.83333	-1.47507	7.52851e-06	1.64075e-05	Upregualted
hsa-miR-143-3p	5025	1797	837.5	299.5	-1.48217	0	0	Upregualted
hsa-miR-1277-3p	321	113	53.5	18.8333	-1.50488	2.45793e-24	8.6716e-24	Upregualted
hsa-miR-135b-5p	137	48	22.8333	8	-1.5117	2.52032e-11	6.88171e-11	Upregualted
hsa-miR-455-5p	118	39	19.6667	6.5	-1.59587	1.17617e-10	3.11602e-10	Upregualted
hsa-miR-223-3p	824	272	137.333	45.3333	-1.59767	4.27888e-65	2.04657e-64	Upregualted
hsa-miR-486-3p	488	150	81.3333	25	-1.70055	8.8788e-43	3.72209e-42	Upregualted
hsa-miR-1908-5p	180	55	30	9.16667	-1.70913	6.49285e-17	2.01182e-16	Upregualted
hsa-miR-642a-3p	59	18	9.83333	3	-1.71135	1.68203e-06	3.82976e-06	Upregualted
hsa-miR-92b-5p	2595	763	432.5	127.167	-1.76461	6.67648e-231	5.22862e-230	Upregualted
hsa-miR-145-3p	69	20	11.5	3.33333	-1.78523	9.65837e-08	2.3412e-07	Upregualted
hsa-miR-374a-3p	11897	3436	1982.83	572.667	-1.79043	0	0	Upregualted
hsa-miR-590-3p	3014	847	502.333	141.167	-1.82988	1.8183e-281	1.5245e-280	Upregualted
hsa-miR-144-5p	47	13	7.83333	2.16667	-1.85278	6.33551e-06	1.39785e-05	Upregualted
hsa-miR-4745-5p	29	8	4.83333	1.33333	-1.85661	0.000383131	0.000716644	Upregualted
hsa-miR-545-3p	41	11	6.83333	1.83333	-1.89675	1.8343e-05	3.93745e-05	Upregualted
hsa-miR-6726-5p	57	15	9.5	2.5	-1.92463	3.37973e-07	7.97548e-07	Upregualted
hsa-miR-6865-5p	37	9	6.16667	1.5	-2.03816	1.97791e-05	4.23295e-05	Upregualted
hsa-miR-193b-5p	9980	2313	1663.33	385.5	-2.10791	0	0	Upregualted
hsa-miR-6825-5p	31	7	5.16667	1.16667	-2.14548	5.43749e-05	0.000111034	Upregualted
hsa-miR-4449	351	78	58.5	13	-2.16856	1.49207e-42	6.21836e-42	Upregualted
hsa-miR-3613-5p	1529	326	254.833	54.3333	-2.22828	3.75061e-185	2.75557e-184	Upregualted
hsa-miR-3144-5p	50	10	8.33333	1.66667	-2.32056	7.51863e-08	1.82874e-07	Upregualted
hsa-miR-8072	35	7	5.83333	1.16667	-2.32056	6.80108e-06	1.49594e-05	Upregualted
hsa-miR-338-5p	134	26	22.3333	4.33333	-2.36428	5.44244e-19	1.79565e-18	Upregualted
hsa-miR-143-5p	22	4	3.66667	0.666667	-2.45807	0.000224267	0.000430797	Upregualted
hsa-miR-4525	88	15	14.6667	2.5	-2.55117	4.81177e-14	1.43479e-13	Upregualted
hsa-miR-3687	127	20	21.1667	3.33333	-2.66539	1.78835e-20	6.0117e-20	Upregualted
hsa-miR-6779-5p	32	5	5.33333	0.833333	-2.67671	3.07177e-06	6.88404e-06	Upregualted
hsa-miR-27a-5p	5893	853	982.167	142.167	-2.78702	0	0	Upregualted
hsa-miR-139-3p	21	3	3.5	0.5	-2.80599	0.000106782	0.000209063	Upregualted
hsa-miR-1-3p	30	4	5	0.666667	-2.90552	2.43668e-06	5.49533e-06	Upregualted
hsa-miR-450a-5p	87	11	14.5	1.83333	-2.98215	4.30827e-16	1.32914e-15	Upregualted
hsa-miR-150-5p	1026	127	171	21.1667	-3.01276	3.4467e-173	2.45632e-172	Upregualted
hsa-miR-708-3p	51	6	8.5	1	-3.0861	2.51094e-10	6.57884e-10	Upregualted
hsa-miR-6748-5p	17	2	2.83333	0.333333	-3.0861	0.000259703	0.000494866	Upregualted
hsa-miR-450b-5p	52	6	8.66667	1	-3.11411	1.41006e-10	3.72181e-10	Upregualted
hsa-miR-6087	196	22	32.6667	3.66667	-3.15391	5.34676e-36	2.08219e-35	Upregualted
hsa-miR-1291	1045	117	174.167	19.5	-3.15756	3.82746e-184	2.78334e-183	Upregualted
hsa-miR-4433a-3p	19	2	3.16667	0.333333	-3.24656	7.79053e-05	0.000155518	Upregualted
hsa-miR-4443	20	2	3.33333	0.333333	-3.32056	4.25908e-05	8.82346e-05	Upregualted
hsa-miR-1246	683	66	113.833	11	-3.36998	5.48522e-128	3.3411e-127	Upregualted
hsa-miR-612	47	4	7.83333	0.666667	-3.55322	1.12811e-10	3.01373e-10	Upregualted
hsa-miR-6805-5p	83	7	13.8333	1.16667	-3.56632	9.34593e-18	2.9471e-17	Upregualted
hsa-miR-424-3p	57	4	9.5	0.666667	-3.83152	2.93469e-13	8.50175e-13	Upregualted
hsa-miR-3653-3p	728	47	121.333	7.83333	-3.95184	6.15105e-153	4.09682e-152	Upregualted
hsa-miR-708-5p	181	11	30.1667	1.83333	-4.03905	6.39197e-40	2.61592e-39	Upregualted
hsa-miR-3609	50	3	8.33333	0.5	-4.05753	3.40832e-12	9.52535e-12	Upregualted
hsa-miR-3653-5p	407	24	67.8333	4	-4.08256	4.70467e-88	2.48357e-87	Upregualted
hsa-miR-150-3p	17	1	2.83333	0.166667	-4.0861	4.77042e-05	9.82566e-05	Upregualted
hsa-miR-3607-3p	216	12	36	2	-4.16856	3.86312e-48	1.68901e-47	Upregualted
hsa-miR-3648	18	1	3	0.166667	-4.16856	2.57212e-05	5.39131e-05	Upregualted
hsa-miR-142-5p	1852	97	308.667	16.1667	-4.25359	0	0	Upregualted
hsa-miR-126-3p	59	3	9.83333	0.5	-4.29631	1.58241e-14	4.75832e-14	Upregualted
hsa-miR-451a	646	30	107.667	5	-4.42713	1.45374e-144	9.5048e-144	Upregualted
hsa-miR-4466	176	8	29.3333	1.33333	-4.45807	7.43264e-41	3.06181e-40	Upregualted
hsa-miR-6789-3p	13	0	2.16667	0	-4.69907	0.000235544	0.000450032	Upregualted
hsa-miR-542-3p	28	1	4.66667	0.166667	-4.80599	6.00857e-08	1.4715e-07	Upregualted
hsa-miR-142-3p	926	32	154.333	5.33333	-4.8535	7.57913e-214	5.80789e-213	Upregualted
hsa-miR-3656	29	1	4.83333	0.166667	-4.85661	3.31608e-08	8.26304e-08	Upregualted
hsa-miR-1275	15	0	2.5	0	-4.90552	6.92396e-05	0.000139785	Upregualted
hsa-miR-144-3p	71	2	11.8333	0.333333	-5.14838	3.01992e-18	9.69446e-18	Upregualted
hsa-miR-663a	22	0	3.66667	0	-5.45807	1.10536e-06	2.54934e-06	Upregualted
hsa-miR-1248	273	5	45.5	0.833333	-5.76946	3.25766e-66	1.56865e-65	Upregualted
hsa-miR-663b	132	1	22	0.166667	-7.04303	1.26343e-31	4.71412e-31	Upregualted

## Sheet: Table_S8
Table S8 - Differentially expressed novel miRNAs (p<0.01) between all milk samples collected from healthy dyads (n=12) and all milk samples collected from dyads with an infection (n=14).
* Blue highlighted were the high differentially expressed miRNAs (-2≥fold change≤2).
Novel mature miRNA species	Reads number of milk cells and lipids samples from healthy dyads (n=12)	Reads number of milk cells and lipids samplesfrom infected dyads (n=14)	Reads mean of milk cells and lipids samples from healthy dyads (n=12)	Reads mean of milk cells and lipids samples from infected dyads (n=14)	log2Ratio (infection - milk cells and lipids/healthy - milk cells and lipids samples) normalised*	p-value	q-value(Storey et al. 2003)	Healthy vs. Infection UP/Down regulated
novel_mir_441	0	3844	0	274.571	12.7149	0	0	downregulated
novel_mir_513	0	144	0	10.2857	7.97648	4.06452e-30	1.27986e-29	downregulated
novel_mir_379	0	108	0	7.71429	7.56144	8.3943e-24	1.68715e-23	downregulated
novel_mir_129	0	62	0	4.42857	6.76075	4.94302e-15	7.88942e-15	downregulated
novel_mir_109	0	52	0	3.71429	6.507	5.58125e-13	8.1858e-13	downregulated
novel_mir_442	0	49	0	3.5	6.42127	2.37631e-12	3.30651e-12	downregulated
novel_mir_89	0	48	0	3.42857	6.39152	3.86465e-12	5.24302e-12	downregulated
novel_mir_443	0	40	0	2.85714	6.12849	2.02116e-10	2.43736e-10	downregulated
novel_mir_47	0	36	0	2.57143	5.97648	1.53412e-09	1.66503e-09	downregulated
novel_mir_105	0	36	0	2.57143	5.97648	1.53412e-09	1.66503e-09	downregulated
novel_mir_211	0	35	0	2.5	5.93584	2.56053e-09	2.72453e-09	downregulated
novel_mir_444	0	34	0	2.42857	5.89402	4.28357e-09	4.22644e-09	downregulated
novel_mir_514	0	34	0	2.42857	5.89402	4.28357e-09	4.22644e-09	downregulated
novel_mir_26	0	30	0	2.14286	5.71345	3.43796e-08	3.10943e-08	downregulated
novel_mir_154	0	30	0	2.14286	5.71345	3.43796e-08	3.10943e-08	downregulated
novel_mir_130	0	28	0	2	5.61391	9.89238e-08	8.52103e-08	downregulated
novel_mir_209	0	28	0	2	5.61391	9.89238e-08	8.52103e-08	downregulated
novel_mir_91	0	27	0	1.92857	5.56144	1.685e-07	1.34469e-07	downregulated
novel_mir_548	0	26	0	1.85714	5.507	2.87835e-07	2.26374e-07	downregulated
novel_mir_515	0	25	0	1.78571	5.45041	4.93141e-07	3.76916e-07	downregulated
novel_mir_141	0	24	0	1.71429	5.39152	8.47464e-07	6.13186e-07	downregulated
novel_mir_563	0	24	0	1.71429	5.39152	8.47464e-07	6.13186e-07	downregulated
novel_mir_135	0	22	0	1.57143	5.26599	2.52676e-06	1.63236e-06	downregulated
novel_mir_114	0	21	0	1.5	5.19887	4.38478e-06	2.67356e-06	downregulated
novel_mir_137	0	21	0	1.5	5.19887	4.38478e-06	2.67356e-06	downregulated
novel_mir_445	0	21	0	1.5	5.19887	4.38478e-06	2.67356e-06	downregulated
novel_mir_562	0	21	0	1.5	5.19887	4.38478e-06	2.67356e-06	downregulated
novel_mir_70	0	20	0	1.42857	5.12849	7.63558e-06	4.31621e-06	downregulated
novel_mir_446	0	20	0	1.42857	5.12849	7.63558e-06	4.31621e-06	downregulated
novel_mir_564	0	19	0	1.35714	5.05448	1.33445e-05	7.03065e-06	downregulated
novel_mir_147	0	18	0	1.28571	4.97648	2.3409e-05	1.14444e-05	downregulated
novel_mir_49	0	16	0	1.14286	4.80656	7.28913e-05	3.11461e-05	downregulated
novel_mir_133	0	16	0	1.14286	4.80656	7.28913e-05	3.11461e-05	downregulated
novel_mir_381	0	16	0	1.14286	4.80656	7.28913e-05	3.11461e-05	downregulated
novel_mir_516	0	16	0	1.14286	4.80656	7.28913e-05	3.11461e-05	downregulated
novel_mir_580	0	16	0	1.14286	4.80656	7.28913e-05	3.11461e-05	downregulated
novel_mir_15	0	15	0	1.07143	4.71345	0.000129428	5.05296e-05	downregulated
novel_mir_50	0	15	0	1.07143	4.71345	0.000129428	5.05296e-05	downregulated
novel_mir_97	0	15	0	1.07143	4.71345	0.000129428	5.05296e-05	downregulated
novel_mir_146	0	15	0	1.07143	4.71345	0.000129428	5.05296e-05	downregulated
novel_mir_522	0	15	0	1.07143	4.71345	0.000129428	5.05296e-05	downregulated
novel_mir_523	0	15	0	1.07143	4.71345	0.000129428	5.05296e-05	downregulated
novel_mir_546	0	15	0	1.07143	4.71345	0.000129428	5.05296e-05	downregulated
novel_mir_565	0	15	0	1.07143	4.71345	0.000129428	5.05296e-05	downregulated
novel_mir_51	0	14	0	1	4.61391	0.00023083	7.70518e-05	downregulated
novel_mir_524	0	14	0	1	4.61391	0.00023083	7.70518e-05	downregulated
novel_mir_456	0	13	0	0.928571	4.507	0.000413574	0.000130484	downregulated
novel_mir_17	0	12	0	0.857143	4.39152	0.000744577	0.000201023	downregulated
novel_mir_85	0	12	0	0.857143	4.39152	0.000744577	0.000201023	downregulated
novel_mir_99	0	12	0	0.857143	4.39152	0.000744577	0.000201023	downregulated
novel_mir_175	0	12	0	0.857143	4.39152	0.000744577	0.000201023	downregulated
novel_mir_187	0	12	0	0.857143	4.39152	0.000744577	0.000201023	downregulated
novel_mir_213	0	12	0	0.857143	4.39152	0.000744577	0.000201023	downregulated
novel_mir_214	0	12	0	0.857143	4.39152	0.000744577	0.000201023	downregulated
novel_mir_215	0	12	0	0.857143	4.39152	0.000744577	0.000201023	downregulated
novel_mir_216	0	12	0	0.857143	4.39152	0.000744577	0.000201023	downregulated
novel_mir_447	0	12	0	0.857143	4.39152	0.000744577	0.000201023	downregulated
novel_mir_448	0	12	0	0.857143	4.39152	0.000744577	0.000201023	downregulated
novel_mir_449	0	12	0	0.857143	4.39152	0.000744577	0.000201023	downregulated
novel_mir_450	0	12	0	0.857143	4.39152	0.000744577	0.000201023	downregulated
novel_mir_517	0	12	0	0.857143	4.39152	0.000744577	0.000201023	downregulated
novel_mir_525	0	12	0	0.857143	4.39152	0.000744577	0.000201023	downregulated
novel_mir_526	0	12	0	0.857143	4.39152	0.000744577	0.000201023	downregulated
novel_mir_527	0	12	0	0.857143	4.39152	0.000744577	0.000201023	downregulated
novel_mir_566	0	12	0	0.857143	4.39152	0.000744577	0.000201023	downregulated
novel_mir_581	0	12	0	0.857143	4.39152	0.000744577	0.000201023	downregulated
novel_mir_582	0	12	0	0.857143	4.39152	0.000744577	0.000201023	downregulated
novel_mir_583	0	12	0	0.857143	4.39152	0.000744577	0.000201023	downregulated
novel_mir_126	0	11	0	0.785714	4.26599	0.00134731	0.000327864	downregulated
novel_mir_217	0	11	0	0.785714	4.26599	0.00134731	0.000327864	downregulated
novel_mir_451	0	11	0	0.785714	4.26599	0.00134731	0.000327864	downregulated
novel_mir_22	0	10	0	0.714286	4.12849	0.00245099	0.000536318	downregulated
novel_mir_61	0	10	0	0.714286	4.12849	0.00245099	0.000536318	downregulated
novel_mir_139	0	10	0	0.714286	4.12849	0.00245099	0.000536318	downregulated
novel_mir_452	0	10	0	0.714286	4.12849	0.00245099	0.000536318	downregulated
novel_mir_453	0	10	0	0.714286	4.12849	0.00245099	0.000536318	downregulated
novel_mir_529	0	10	0	0.714286	4.12849	0.00245099	0.000536318	downregulated
novel_mir_549	0	10	0	0.714286	4.12849	0.00245099	0.000536318	downregulated
novel_mir_584	0	10	0	0.714286	4.12849	0.00245099	0.000536318	downregulated
novel_mir_64	0	9	0	0.642857	3.97648	0.00448405	0.000853803	downregulated
novel_mir_66	0	9	0	0.642857	3.97648	0.00448405	0.000853803	downregulated
novel_mir_102	0	9	0	0.642857	3.97648	0.00448405	0.000853803	downregulated
novel_mir_103	0	9	0	0.642857	3.97648	0.00448405	0.000853803	downregulated
novel_mir_383	0	9	0	0.642857	3.97648	0.00448405	0.000853803	downregulated
novel_mir_384	0	9	0	0.642857	3.97648	0.00448405	0.000853803	downregulated
novel_mir_530	0	9	0	0.642857	3.97648	0.00448405	0.000853803	downregulated
novel_mir_531	0	9	0	0.642857	3.97648	0.00448405	0.000853803	downregulated
novel_mir_544	0	9	0	0.642857	3.97648	0.00448405	0.000853803	downregulated
novel_mir_550	0	9	0	0.642857	3.97648	0.00448405	0.000853803	downregulated
novel_mir_567	0	9	0	0.642857	3.97648	0.00448405	0.000853803	downregulated
novel_mir_100	10	84	0.833333	6	2.87695	2.89097e-14	4.35786e-14	downregulated
novel_mir_33	8	64	0.666667	4.57143	2.80656	5.6399e-11	7.11762e-11	downregulated
novel_mir_65	8	49	0.666667	3.5	2.42127	1.23647e-07	1.04842e-07	downregulated
novel_mir_194	6	34	0.5	2.42857	2.30906	1.84499e-05	9.10192e-06	downregulated
novel_mir_14	5	24	0.416667	1.71429	2.06959	0.000774827	0.000208154	downregulated
novel_mir_81	7	31	0.583333	2.21429	1.9534	0.000233595	7.70518e-05	downregulated
novel_mir_148	6	26	0.5	1.85714	1.92203	0.000857075	0.000228544	downregulated
novel_mir_13	16	62	1.33333	4.42857	1.76075	1.2283e-06	8.65658e-07	downregulated
novel_mir_55	16	57	1.33333	4.07143	1.63945	9.74458e-06	5.28804e-06	downregulated
novel_mir_96	12	42	1	3	1.61391	0.000174397	6.712e-05	downregulated
novel_mir_58	13	36	1.08333	2.57143	1.27604	0.00357766	0.00071838	downregulated
novel_mir_34	26	71	2.16667	5.07143	1.25586	5.30255e-05	2.45941e-05	downregulated
novel_mir_88	960	2330	80	166.429	1.08578	9.98793e-99	9.0335e-98	downregulated
novel_mir_2	562	1292	46.8333	92.2857	1.00752	2.03377e-48	1.22628e-47	downregulated
novel_mir_7	124	228	10.3333	16.2857	0.685251	1.23566e-05	6.57401e-06	downregulated
novel_mir_1	1754	2996	146.167	214	0.578946	3.69377e-45	2.00448e-44	downregulated
novel_mir_3	7880	12206	656.667	871.857	0.43788	2.3304e-142	3.16156e-141	downregulated
novel_mir_4	1934	2955	161.167	211.071	0.418127	2.06515e-25	4.66952e-25	downregulated
novel_mir_10	312	440	26	31.4286	0.302515	0.00405976	0.000804047	downregulated
novel_mir_5	862	1179	71.8333	84.2143	0.258361	4.34496e-05	2.03263e-05	downregulated
novel_mir_6	715	668	59.5833	47.7143	-0.291538	0.00014421	5.58984e-05	Upregulated
novel_mir_11	188	156	15.6667	11.1429	-0.462629	0.00289735	0.000631442	Upregulated
novel_mir_9	246	158	20.5	11.2857	-0.832177	8.88922e-09	8.46293e-09	Upregulated
novel_mir_29	80	49	6.66667	3.5	-0.900661	0.000464878	0.000142947	Upregulated
novel_mir_28	142	84	11.8333	6	-0.950873	1.03899e-06	7.41872e-07	Upregulated
novel_mir_53	394	165	32.8333	11.7857	-1.44917	4.24523e-30	1.27986e-29	Upregulated
novel_mir_57	44	18	3.66667	1.28571	-1.48295	0.000112547	4.77149e-05	Upregulated
novel_mir_23	350	142	29.1667	10.1429	-1.49491	4.2913e-28	1.16437e-27	Upregulated
novel_mir_210	55	22	4.58333	1.57143	-1.51537	1.14521e-05	6.15315e-06	Upregulated
novel_mir_314	40	16	3.33333	1.14286	-1.51537	0.000183029	6.99459e-05	Upregulated
novel_mir_191	18	6	1.5	0.428571	-1.77841	0.00489989	0.00092972	Upregulated
novel_mir_45	50	15	4.16667	1.07143	-1.93041	7.08589e-07	5.34064e-07	Upregulated
novel_mir_174	17	5	1.41667	0.357143	-1.95898	0.00351087	0.00071838	Upregulated
novel_mir_87	19	5	1.58333	0.357143	-2.11944	0.00116528	0.000287435	Upregulated
novel_mir_401	104	26	8.66667	1.85714	-2.19344	8.01783e-15	1.24314e-14	Upregulated
novel_mir_252	20	5	1.66667	0.357143	-2.19344	0.000664049	0.000200198	Upregulated
novel_mir_158	767	182	63.9167	13	-2.26873	7.36273e-104	7.99099e-103	Upregulated
novel_mir_60	45	10	3.75	0.714286	-2.36337	9.14979e-08	8.13979e-08	Upregulated
novel_mir_335	76	16	6.33333	1.14286	-2.44137	1.46506e-12	2.0922e-12	Upregulated
novel_mir_48	153	27	12.75	1.92857	-2.69594	2.5196e-26	6.21499e-26	Upregulated
novel_mir_157	470	51	39.1667	3.64286	-3.39753	5.07243e-96	3.93233e-95	Upregulated
novel_mir_192	198	21	16.5	1.5	-3.43048	1.03889e-41	4.33671e-41	Upregulated
novel_mir_189	4077	285	339.75	20.3571	-4.03192	0	0	Upregulated
novel_mir_168	8	0	0.666667	0	-4.19344	0.00361397	0.00071838	Upregulated
novel_mir_193	8	0	0.666667	0	-4.19344	0.00361397	0.00071838	Upregulated
novel_mir_195	8	0	0.666667	0	-4.19344	0.00361397	0.00071838	Upregulated
novel_mir_236	8	0	0.666667	0	-4.19344	0.00361397	0.00071838	Upregulated
novel_mir_258	8	0	0.666667	0	-4.19344	0.00361397	0.00071838	Upregulated
novel_mir_292	8	0	0.666667	0	-4.19344	0.00361397	0.00071838	Upregulated
novel_mir_309	8	0	0.666667	0	-4.19344	0.00361397	0.00071838	Upregulated
novel_mir_318	8	0	0.666667	0	-4.19344	0.00361397	0.00071838	Upregulated
novel_mir_351	8	0	0.666667	0	-4.19344	0.00361397	0.00071838	Upregulated
novel_mir_365	8	0	0.666667	0	-4.19344	0.00361397	0.00071838	Upregulated
novel_mir_367	8	0	0.666667	0	-4.19344	0.00361397	0.00071838	Upregulated
novel_mir_368	8	0	0.666667	0	-4.19344	0.00361397	0.00071838	Upregulated
novel_mir_369	8	0	0.666667	0	-4.19344	0.00361397	0.00071838	Upregulated
novel_mir_426	8	0	0.666667	0	-4.19344	0.00361397	0.00071838	Upregulated
novel_mir_427	8	0	0.666667	0	-4.19344	0.00361397	0.00071838	Upregulated
novel_mir_472	8	0	0.666667	0	-4.19344	0.00361397	0.00071838	Upregulated
novel_mir_473	8	0	0.666667	0	-4.19344	0.00361397	0.00071838	Upregulated
novel_mir_474	8	0	0.666667	0	-4.19344	0.00361397	0.00071838	Upregulated
novel_mir_475	8	0	0.666667	0	-4.19344	0.00361397	0.00071838	Upregulated
novel_mir_484	8	0	0.666667	0	-4.19344	0.00361397	0.00071838	Upregulated
novel_mir_485	8	0	0.666667	0	-4.19344	0.00361397	0.00071838	Upregulated
novel_mir_495	8	0	0.666667	0	-4.19344	0.00361397	0.00071838	Upregulated
novel_mir_253	9	0	0.75	0	-4.36337	0.00181813	0.000411097	Upregulated
novel_mir_254	9	0	0.75	0	-4.36337	0.00181813	0.000411097	Upregulated
novel_mir_255	9	0	0.75	0	-4.36337	0.00181813	0.000411097	Upregulated
novel_mir_256	9	0	0.75	0	-4.36337	0.00181813	0.000411097	Upregulated
novel_mir_307	9	0	0.75	0	-4.36337	0.00181813	0.000411097	Upregulated
novel_mir_308	9	0	0.75	0	-4.36337	0.00181813	0.000411097	Upregulated
novel_mir_362	9	0	0.75	0	-4.36337	0.00181813	0.000411097	Upregulated
novel_mir_363	9	0	0.75	0	-4.36337	0.00181813	0.000411097	Upregulated
novel_mir_364	9	0	0.75	0	-4.36337	0.00181813	0.000411097	Upregulated
novel_mir_423	9	0	0.75	0	-4.36337	0.00181813	0.000411097	Upregulated
novel_mir_424	9	0	0.75	0	-4.36337	0.00181813	0.000411097	Upregulated
novel_mir_425	9	0	0.75	0	-4.36337	0.00181813	0.000411097	Upregulated
novel_mir_471	9	0	0.75	0	-4.36337	0.00181813	0.000411097	Upregulated
novel_mir_482	9	0	0.75	0	-4.36337	0.00181813	0.000411097	Upregulated
novel_mir_483	9	0	0.75	0	-4.36337	0.00181813	0.000411097	Upregulated
novel_mir_494	9	0	0.75	0	-4.36337	0.00181813	0.000411097	Upregulated
novel_mir_505	9	0	0.75	0	-4.36337	0.00181813	0.000411097	Upregulated
novel_mir_162	10	0	0.833333	0	-4.51537	0.000922321	0.000228544	Upregulated
novel_mir_164	10	0	0.833333	0	-4.51537	0.000922321	0.000228544	Upregulated
novel_mir_165	10	0	0.833333	0	-4.51537	0.000922321	0.000228544	Upregulated
novel_mir_173	10	0	0.833333	0	-4.51537	0.000922321	0.000228544	Upregulated
novel_mir_206	10	0	0.833333	0	-4.51537	0.000922321	0.000228544	Upregulated
novel_mir_291	10	0	0.833333	0	-4.51537	0.000922321	0.000228544	Upregulated
novel_mir_357	10	0	0.833333	0	-4.51537	0.000922321	0.000228544	Upregulated
novel_mir_358	10	0	0.833333	0	-4.51537	0.000922321	0.000228544	Upregulated
novel_mir_359	10	0	0.833333	0	-4.51537	0.000922321	0.000228544	Upregulated
novel_mir_360	10	0	0.833333	0	-4.51537	0.000922321	0.000228544	Upregulated
novel_mir_361	10	0	0.833333	0	-4.51537	0.000922321	0.000228544	Upregulated
novel_mir_422	10	0	0.833333	0	-4.51537	0.000922321	0.000228544	Upregulated
novel_mir_468	10	0	0.833333	0	-4.51537	0.000922321	0.000228544	Upregulated
novel_mir_469	10	0	0.833333	0	-4.51537	0.000922321	0.000228544	Upregulated
novel_mir_470	10	0	0.833333	0	-4.51537	0.000922321	0.000228544	Upregulated
novel_mir_493	10	0	0.833333	0	-4.51537	0.000922321	0.000228544	Upregulated
novel_mir_251	11	0	0.916667	0	-4.65287	0.000471517	0.000142947	Upregulated
novel_mir_317	11	0	0.916667	0	-4.65287	0.000471517	0.000142947	Upregulated
novel_mir_355	11	0	0.916667	0	-4.65287	0.000471517	0.000142947	Upregulated
novel_mir_356	11	0	0.916667	0	-4.65287	0.000471517	0.000142947	Upregulated
novel_mir_420	11	0	0.916667	0	-4.65287	0.000471517	0.000142947	Upregulated
novel_mir_421	11	0	0.916667	0	-4.65287	0.000471517	0.000142947	Upregulated
novel_mir_161	12	0	1	0	-4.77841	0.000242799	7.70518e-05	Upregulated
novel_mir_245	12	0	1	0	-4.77841	0.000242799	7.70518e-05	Upregulated
novel_mir_246	12	0	1	0	-4.77841	0.000242799	7.70518e-05	Upregulated
novel_mir_247	12	0	1	0	-4.77841	0.000242799	7.70518e-05	Upregulated
novel_mir_248	12	0	1	0	-4.77841	0.000242799	7.70518e-05	Upregulated
novel_mir_249	12	0	1	0	-4.77841	0.000242799	7.70518e-05	Upregulated
novel_mir_250	12	0	1	0	-4.77841	0.000242799	7.70518e-05	Upregulated
novel_mir_288	12	0	1	0	-4.77841	0.000242799	7.70518e-05	Upregulated
novel_mir_300	12	0	1	0	-4.77841	0.000242799	7.70518e-05	Upregulated
novel_mir_305	12	0	1	0	-4.77841	0.000242799	7.70518e-05	Upregulated
novel_mir_306	12	0	1	0	-4.77841	0.000242799	7.70518e-05	Upregulated
novel_mir_348	12	0	1	0	-4.77841	0.000242799	7.70518e-05	Upregulated
novel_mir_349	12	0	1	0	-4.77841	0.000242799	7.70518e-05	Upregulated
novel_mir_350	12	0	1	0	-4.77841	0.000242799	7.70518e-05	Upregulated
novel_mir_352	12	0	1	0	-4.77841	0.000242799	7.70518e-05	Upregulated
novel_mir_353	12	0	1	0	-4.77841	0.000242799	7.70518e-05	Upregulated
novel_mir_354	12	0	1	0	-4.77841	0.000242799	7.70518e-05	Upregulated
novel_mir_413	12	0	1	0	-4.77841	0.000242799	7.70518e-05	Upregulated
novel_mir_414	12	0	1	0	-4.77841	0.000242799	7.70518e-05	Upregulated
novel_mir_415	12	0	1	0	-4.77841	0.000242799	7.70518e-05	Upregulated
novel_mir_416	12	0	1	0	-4.77841	0.000242799	7.70518e-05	Upregulated
novel_mir_417	12	0	1	0	-4.77841	0.000242799	7.70518e-05	Upregulated
novel_mir_419	12	0	1	0	-4.77841	0.000242799	7.70518e-05	Upregulated
novel_mir_467	12	0	1	0	-4.77841	0.000242799	7.70518e-05	Upregulated
novel_mir_491	12	0	1	0	-4.77841	0.000242799	7.70518e-05	Upregulated
novel_mir_492	12	0	1	0	-4.77841	0.000242799	7.70518e-05	Upregulated
novel_mir_294	13	0	1.08333	0	-4.89388	0.000125874	5.05296e-05	Upregulated
novel_mir_304	13	0	1.08333	0	-4.89388	0.000125874	5.05296e-05	Upregulated
novel_mir_490	13	0	1.08333	0	-4.89388	0.000125874	5.05296e-05	Upregulated
novel_mir_167	14	0	1.16667	0	-5.0008	6.56739e-05	2.92122e-05	Upregulated
novel_mir_346	14	0	1.16667	0	-5.0008	6.56739e-05	2.92122e-05	Upregulated
novel_mir_347	14	0	1.16667	0	-5.0008	6.56739e-05	2.92122e-05	Upregulated
novel_mir_412	14	0	1.16667	0	-5.0008	6.56739e-05	2.92122e-05	Upregulated
novel_mir_499	14	0	1.16667	0	-5.0008	6.56739e-05	2.92122e-05	Upregulated
novel_mir_343	15	0	1.25	0	-5.10033	3.4472e-05	1.62668e-05	Upregulated
novel_mir_344	15	0	1.25	0	-5.10033	3.4472e-05	1.62668e-05	Upregulated
novel_mir_345	15	0	1.25	0	-5.10033	3.4472e-05	1.62668e-05	Upregulated
novel_mir_481	15	0	1.25	0	-5.10033	3.4472e-05	1.62668e-05	Upregulated
novel_mir_293	16	0	1.33333	0	-5.19344	1.8198e-05	9.06001e-06	Upregulated
novel_mir_315	16	0	1.33333	0	-5.19344	1.8198e-05	9.06001e-06	Upregulated
novel_mir_341	16	0	1.33333	0	-5.19344	1.8198e-05	9.06001e-06	Upregulated
novel_mir_342	16	0	1.33333	0	-5.19344	1.8198e-05	9.06001e-06	Upregulated
novel_mir_411	16	0	1.33333	0	-5.19344	1.8198e-05	9.06001e-06	Upregulated
novel_mir_504	16	0	1.33333	0	-5.19344	1.8198e-05	9.06001e-06	Upregulated
novel_mir_340	17	0	1.41667	0	-5.28091	9.65915e-06	5.28804e-06	Upregulated
novel_mir_410	17	0	1.41667	0	-5.28091	9.65915e-06	5.28804e-06	Upregulated
novel_mir_466	17	0	1.41667	0	-5.28091	9.65915e-06	5.28804e-06	Upregulated
novel_mir_321	18	0	1.5	0	-5.36337	5.15353e-06	2.97515e-06	Upregulated
novel_mir_408	18	0	1.5	0	-5.36337	5.15353e-06	2.97515e-06	Upregulated
novel_mir_409	18	0	1.5	0	-5.36337	5.15353e-06	2.97515e-06	Upregulated
novel_mir_464	18	0	1.5	0	-5.36337	5.15353e-06	2.97515e-06	Upregulated
novel_mir_480	18	0	1.5	0	-5.36337	5.15353e-06	2.97515e-06	Upregulated
novel_mir_339	19	0	1.58333	0	-5.44137	2.76324e-06	1.76413e-06	Upregulated
novel_mir_290	20	0	1.66667	0	-5.51537	1.48864e-06	9.73293e-07	Upregulated
novel_mir_303	20	0	1.66667	0	-5.51537	1.48864e-06	9.73293e-07	Upregulated
novel_mir_336	20	0	1.66667	0	-5.51537	1.48864e-06	9.73293e-07	Upregulated
novel_mir_337	20	0	1.66667	0	-5.51537	1.48864e-06	9.73293e-07	Upregulated
novel_mir_338	20	0	1.66667	0	-5.51537	1.48864e-06	9.73293e-07	Upregulated
novel_mir_465	20	0	1.66667	0	-5.51537	1.48864e-06	9.73293e-07	Upregulated
novel_mir_407	21	0	1.75	0	-5.58576	8.05625e-07	5.98883e-07	Upregulated
novel_mir_406	22	0	1.83333	0	-5.65287	4.37896e-07	3.39472e-07	Upregulated
novel_mir_243	24	0	2	0	-5.77841	1.30992e-07	1.06097e-07	Upregulated
novel_mir_257	24	0	2	0	-5.77841	1.30992e-07	1.06097e-07	Upregulated
novel_mir_405	24	0	2	0	-5.77841	1.30992e-07	1.06097e-07	Upregulated
novel_mir_334	27	0	2.25	0	-5.94833	2.20609e-08	2.06408e-08	Upregulated
novel_mir_333	29	0	2.41667	0	-6.05142	6.84876e-09	6.63676e-09	Upregulated
novel_mir_190	30	0	2.5	0	-6.10033	3.83517e-09	3.92682e-09	Upregulated
novel_mir_241	30	0	2.5	0	-6.10033	3.83517e-09	3.92682e-09	Upregulated
novel_mir_159	32	0	2.66667	0	-6.19344	1.21415e-09	1.37266e-09	Upregulated
novel_mir_287	35	0	2.91667	0	-6.32273	2.21205e-10	2.55405e-10	Upregulated
novel_mir_332	35	0	2.91667	0	-6.32273	2.21205e-10	2.55405e-10	Upregulated
novel_mir_240	36	0	3	0	-6.36337	1.26117e-10	1.55544e-10	Upregulated
novel_mir_331	38	0	3.16667	0	-6.44137	4.13286e-11	5.3399e-11	Upregulated
novel_mir_330	42	0	3.5	0	-6.58576	4.57624e-12	6.05698e-12	Upregulated
novel_mir_301	56	0	4.66667	0	-7.0008	2.73141e-15	4.49164e-15	Upregulated
novel_mir_329	58	0	4.83333	0	-7.05142	9.75541e-16	1.65435e-15	Upregulated
novel_mir_404	60	0	5	0	-7.10033	3.50845e-16	6.14165e-16	Upregulated
novel_mir_403	62	0	5.16667	0	-7.14764	1.27027e-16	2.29777e-16	Upregulated
novel_mir_328	66	0	5.5	0	-7.23784	1.69757e-17	3.17659e-17	Upregulated
novel_mir_286	91	0	7.58333	0	-7.70124	9.66965e-23	1.87406e-22	Upregulated
novel_mir_239	98	0	8.16667	0	-7.80815	3.75644e-24	7.84033e-24	Upregulated
novel_mir_327	98	0	8.16667	0	-7.80815	3.75644e-24	7.84033e-24	Upregulated
novel_mir_302	105	0	8.75	0	-7.90769	1.53406e-25	3.61947e-25	Upregulated
novel_mir_238	116	0	9.66667	0	-8.05142	1.10535e-27	2.85636e-27	Upregulated
novel_mir_399	128	0	10.6667	0	-8.19344	5.72112e-30	1.63403e-29	Upregulated
novel_mir_326	150	0	12.5	0	-8.42226	4.87832e-34	1.65456e-33	Upregulated
novel_mir_398	165	0	13.75	0	-8.55977	9.85086e-37	3.56381e-36	Upregulated
novel_mir_313	168	0	14	0	-8.58576	2.89438e-37	1.12192e-36	Upregulated
novel_mir_402	205	0	17.0833	0	-8.87292	1.18333e-43	5.35127e-43	Upregulated
novel_mir_237	207	0	17.25	0	-8.88693	5.44654e-44	2.68695e-43	Upregulated
novel_mir_325	345	0	28.75	0	-9.6239	1.10437e-65	7.49128e-65	Upregulated
novel_mir_397	1299	0	108.25	0	-11.5366	9.3581e-180	1.69277e-178	Upregulated

## Sheet: Table_S9
Table S9 - Differentially expressed novel miRNAs (p<0.01) between milk cell samples from infected dyads (n=7) and milk lipid samples from infected dyads (n=7).
* Blue highlighted were the high differentially expressed miRNAs (-2≥fold change≤2).
Novel mature miRNA species	Reads number of milk cells samples from infected dyads (n=7)	Reads number of milk lipids samplesfrom infected dyads (n=7)	Reads mean of milk cells samplesfrom infected dyads (n=7)	Reads mean of milk lipids samples from infected dyads (n=7)	log2Ratio (infection - milk cells/infection - milk lipids samples) normalised*	p-value	q-value(Storey et al. 2003)	Healthy vs. Infection UP/Down regulated
novel_mir_441	0	3844	0	549.143	12.5915	0	0	downregulated
novel_mir_158	0	182	0	26	8.19093	1.57999e-35	7.32061e-35	downregulated
novel_mir_129	0	62	0	8.85714	6.63733	1.3551e-14	3.9955e-14	downregulated
novel_mir_55	0	57	0	8.14286	6.51602	1.33662e-13	2.55005e-13	downregulated
novel_mir_157	0	51	0	7.28571	6.35556	2.18514e-12	3.93729e-12	downregulated
novel_mir_442	0	49	0	7	6.29784	5.6149e-12	9.10547e-12	downregulated
novel_mir_443	0	40	0	5.71429	6.00506	4.27115e-10	6.2967e-10	downregulated
novel_mir_47	0	36	0	5.14286	5.85306	3.07598e-09	3.99056e-09	downregulated
novel_mir_211	0	35	0	5	5.81242	5.06531e-09	6.31864e-09	downregulated
novel_mir_444	0	34	0	4.85714	5.7706	8.35942e-09	1.00416e-08	downregulated
novel_mir_131	0	28	0	4	5.49049	1.77348e-07	1.64343e-07	downregulated
novel_mir_130	0	28	0	4	5.49049	1.77348e-07	1.64343e-07	downregulated
novel_mir_209	0	28	0	4	5.49049	1.77348e-07	1.64343e-07	downregulated
novel_mir_48	0	27	0	3.85714	5.43802	2.97663e-07	2.60924e-07	downregulated
novel_mir_401	0	26	0	3.71429	5.38357	5.00938e-07	3.61045e-07	downregulated
novel_mir_548	0	26	0	3.71429	5.38357	5.00938e-07	3.61045e-07	downregulated
novel_mir_141	0	24	0	3.42857	5.2681	1.43062e-06	9.8723e-07	downregulated
novel_mir_134	0	22	0	3.14286	5.14256	4.13376e-06	2.52965e-06	downregulated
novel_mir_135	0	22	0	3.14286	5.14256	4.13376e-06	2.52965e-06	downregulated
novel_mir_210	0	22	0	3.14286	5.14256	4.13376e-06	2.52965e-06	downregulated
novel_mir_145	0	21	0	3	5.07545	7.05929e-06	4.16283e-06	downregulated
novel_mir_445	0	21	0	3	5.07545	7.05929e-06	4.16283e-06	downregulated
novel_mir_70	0	20	0	2.85714	5.00506	1.20941e-05	6.32662e-06	downregulated
novel_mir_446	0	20	0	2.85714	5.00506	1.20941e-05	6.32662e-06	downregulated
novel_mir_57	0	18	0	2.57143	4.85306	3.58575e-05	1.66139e-05	downregulated
novel_mir_49	0	16	0	2.28571	4.68313	0.000107843	4.48424e-05	downregulated
novel_mir_133	0	16	0	2.28571	4.68313	0.000107843	4.48424e-05	downregulated
novel_mir_580	0	16	0	2.28571	4.68313	0.000107843	4.48424e-05	downregulated
novel_mir_50	0	15	0	2.14286	4.59002	0.000188095	6.85453e-05	downregulated
novel_mir_146	0	15	0	2.14286	4.59002	0.000188095	6.85453e-05	downregulated
novel_mir_212	0	15	0	2.14286	4.59002	0.000188095	6.85453e-05	downregulated
novel_mir_522	0	15	0	2.14286	4.59002	0.000188095	6.85453e-05	downregulated
novel_mir_523	0	15	0	2.14286	4.59002	0.000188095	6.85453e-05	downregulated
novel_mir_51	0	14	0	2	4.49049	0.000329383	0.000116119	downregulated
novel_mir_316	0	14	0	2	4.49049	0.000329383	0.000116119	downregulated
novel_mir_524	0	14	0	2	4.49049	0.000329383	0.000116119	downregulated
novel_mir_219	0	13	0	1.85714	4.38357	0.000579216	0.000197746	downregulated
novel_mir_456	0	13	0	1.85714	4.38357	0.000579216	0.000197746	downregulated
novel_mir_85	0	12	0	1.71429	4.2681	0.001023	0.000296242	downregulated
novel_mir_138	0	12	0	1.71429	4.2681	0.001023	0.000296242	downregulated
novel_mir_213	0	12	0	1.71429	4.2681	0.001023	0.000296242	downregulated
novel_mir_214	0	12	0	1.71429	4.2681	0.001023	0.000296242	downregulated
novel_mir_215	0	12	0	1.71429	4.2681	0.001023	0.000296242	downregulated
novel_mir_216	0	12	0	1.71429	4.2681	0.001023	0.000296242	downregulated
novel_mir_447	0	12	0	1.71429	4.2681	0.001023	0.000296242	downregulated
novel_mir_448	0	12	0	1.71429	4.2681	0.001023	0.000296242	downregulated
novel_mir_449	0	12	0	1.71429	4.2681	0.001023	0.000296242	downregulated
novel_mir_450	0	12	0	1.71429	4.2681	0.001023	0.000296242	downregulated
novel_mir_525	0	12	0	1.71429	4.2681	0.001023	0.000296242	downregulated
novel_mir_526	0	12	0	1.71429	4.2681	0.001023	0.000296242	downregulated
novel_mir_527	0	12	0	1.71429	4.2681	0.001023	0.000296242	downregulated
novel_mir_581	0	12	0	1.71429	4.2681	0.001023	0.000296242	downregulated
novel_mir_582	0	12	0	1.71429	4.2681	0.001023	0.000296242	downregulated
novel_mir_583	0	12	0	1.71429	4.2681	0.001023	0.000296242	downregulated
novel_mir_56	0	11	0	1.57143	4.14256	0.00181506	0.000467209	downregulated
novel_mir_217	0	11	0	1.57143	4.14256	0.00181506	0.000467209	downregulated
novel_mir_451	0	11	0	1.57143	4.14256	0.00181506	0.000467209	downregulated
novel_mir_60	0	10	0	1.42857	4.00506	0.00323583	0.000668461	downregulated
novel_mir_61	0	10	0	1.42857	4.00506	0.00323583	0.000668461	downregulated
novel_mir_139	0	10	0	1.42857	4.00506	0.00323583	0.000668461	downregulated
novel_mir_160	0	10	0	1.42857	4.00506	0.00323583	0.000668461	downregulated
novel_mir_259	0	10	0	1.42857	4.00506	0.00323583	0.000668461	downregulated
novel_mir_452	0	10	0	1.42857	4.00506	0.00323583	0.000668461	downregulated
novel_mir_453	0	10	0	1.42857	4.00506	0.00323583	0.000668461	downregulated
novel_mir_529	0	10	0	1.42857	4.00506	0.00323583	0.000668461	downregulated
novel_mir_549	0	10	0	1.42857	4.00506	0.00323583	0.000668461	downregulated
novel_mir_584	0	10	0	1.42857	4.00506	0.00323583	0.000668461	downregulated
novel_mir_33	8	56	1.14286	8	2.49049	1.7387e-08	1.94454e-08	downregulated
novel_mir_77	6	41	0.857143	5.85714	2.45572	1.72462e-06	1.14153e-06	downregulated
novel_mir_62	10	45	1.42857	6.42857	1.85306	2.6893e-05	1.2641e-05	downregulated
novel_mir_58	8	28	1.14286	4	1.49049	0.00456941	0.000937981	downregulated
novel_mir_53	42	123	6	17.5714	1.23333	2.59284e-07	2.33595e-07	downregulated
novel_mir_2	445	847	63.5714	121	0.611689	3.31451e-14	7.67859e-14	downregulated
novel_mir_3	4913	7293	701.857	1041.86	0.253041	1.67295e-32	6.0288e-32	downregulated
novel_mir_1	1225	1771	175	253	0.214915	2.26093e-05	1.07837e-05	downregulated
novel_mir_5	654	525	93.4286	75	-0.633841	1.68572e-14	4.20564e-14	Upregulated
novel_mir_8	96	56	13.7143	8	-1.09448	3.89497e-06	2.52653e-06	Upregulated
novel_mir_4	1905	1050	272.143	150	-1.17627	6.36199e-114	6.87801e-113	Upregulated
novel_mir_29	33	16	4.71429	2.28571	-1.36126	0.00132741	0.000355804	Upregulated
novel_mir_100	57	27	8.14286	3.85714	-1.39487	1.70947e-05	8.80061e-06	Upregulated
novel_mir_96	29	13	4.14286	1.85714	-1.47441	0.00139506	0.000370872	Upregulated
novel_mir_7	158	70	22.5714	10	-1.49137	4.64987e-14	1.0054e-13	Upregulated
novel_mir_6	471	197	67.2857	28.1429	-1.5744	2.73894e-42	1.77665e-41	Upregulated
novel_mir_21	36	14	5.14286	2	-1.67944	9.06198e-05	3.91879e-05	Upregulated
novel_mir_26	22	8	3.14286	1.14286	-1.7763	0.00146349	0.000385902	Upregulated
novel_mir_379	80	28	11.4286	4	-1.83144	5.56009e-10	7.84051e-10	Upregulated
novel_mir_71	24	8	3.42857	1.14286	-1.90183	0.000498313	0.000173784	Upregulated
novel_mir_105	28	8	4	1.14286	-2.12422	5.30624e-05	2.35751e-05	Upregulated
novel_mir_115	18	5	2.57143	0.714286	-2.16486	0.00104217	0.000299124	Upregulated
novel_mir_95	46	8	6.57143	1.14286	-2.84043	9.39867e-10	1.27012e-09	Upregulated
novel_mir_20	67	9	9.57143	1.28571	-3.21303	4.77121e-15	1.54746e-14	Upregulated
novel_mir_34	63	8	9	1.14286	-3.29415	1.61612e-14	4.20564e-14	Upregulated
novel_mir_25	8	0	1.14286	0	-4.31687	0.00268729	0.00059291	Upregulated
novel_mir_27	8	0	1.14286	0	-4.31687	0.00268729	0.00059291	Upregulated
novel_mir_30	8	0	1.14286	0	-4.31687	0.00268729	0.00059291	Upregulated
novel_mir_31	8	0	1.14286	0	-4.31687	0.00268729	0.00059291	Upregulated
novel_mir_106	8	0	1.14286	0	-4.31687	0.00268729	0.00059291	Upregulated
novel_mir_107	8	0	1.14286	0	-4.31687	0.00268729	0.00059291	Upregulated
novel_mir_108	8	0	1.14286	0	-4.31687	0.00268729	0.00059291	Upregulated
novel_mir_172	8	0	1.14286	0	-4.31687	0.00268729	0.00059291	Upregulated
novel_mir_178	8	0	1.14286	0	-4.31687	0.00268729	0.00059291	Upregulated
novel_mir_179	8	0	1.14286	0	-4.31687	0.00268729	0.00059291	Upregulated
novel_mir_180	8	0	1.14286	0	-4.31687	0.00268729	0.00059291	Upregulated
novel_mir_385	8	0	1.14286	0	-4.31687	0.00268729	0.00059291	Upregulated
novel_mir_386	8	0	1.14286	0	-4.31687	0.00268729	0.00059291	Upregulated
novel_mir_387	8	0	1.14286	0	-4.31687	0.00268729	0.00059291	Upregulated
novel_mir_518	8	0	1.14286	0	-4.31687	0.00268729	0.00059291	Upregulated
novel_mir_568	8	0	1.14286	0	-4.31687	0.00268729	0.00059291	Upregulated
novel_mir_569	8	0	1.14286	0	-4.31687	0.00268729	0.00059291	Upregulated
novel_mir_570	8	0	1.14286	0	-4.31687	0.00268729	0.00059291	Upregulated
novel_mir_571	8	0	1.14286	0	-4.31687	0.00268729	0.00059291	Upregulated
novel_mir_572	8	0	1.14286	0	-4.31687	0.00268729	0.00059291	Upregulated
novel_mir_573	8	0	1.14286	0	-4.31687	0.00268729	0.00059291	Upregulated
novel_mir_104	9	0	1.28571	0	-4.48679	0.00131451	0.000355282	Upregulated
novel_mir_102	9	0	1.28571	0	-4.48679	0.00131451	0.000355282	Upregulated
novel_mir_103	9	0	1.28571	0	-4.48679	0.00131451	0.000355282	Upregulated
novel_mir_383	9	0	1.28571	0	-4.48679	0.00131451	0.000355282	Upregulated
novel_mir_384	9	0	1.28571	0	-4.48679	0.00131451	0.000355282	Upregulated
novel_mir_544	9	0	1.28571	0	-4.48679	0.00131451	0.000355282	Upregulated
novel_mir_567	9	0	1.28571	0	-4.48679	0.00131451	0.000355282	Upregulated
novel_mir_22	10	0	1.42857	0	-4.6388	0.000648911	0.000219232	Upregulated
novel_mir_17	12	0	1.71429	0	-4.90183	0.000162102	6.25892e-05	Upregulated
novel_mir_99	12	0	1.71429	0	-4.90183	0.000162102	6.25892e-05	Upregulated
novel_mir_175	12	0	1.71429	0	-4.90183	0.000162102	6.25892e-05	Upregulated
novel_mir_497	12	0	1.71429	0	-4.90183	0.000162102	6.25892e-05	Upregulated
novel_mir_517	12	0	1.71429	0	-4.90183	0.000162102	6.25892e-05	Upregulated
novel_mir_566	12	0	1.71429	0	-4.90183	0.000162102	6.25892e-05	Upregulated
novel_mir_171	13	0	1.85714	0	-5.01731	8.19396e-05	3.59131e-05	Upregulated
novel_mir_98	14	0	2	0	-5.12422	4.17064e-05	1.87871e-05	Upregulated
novel_mir_382	14	0	2	0	-5.12422	4.17064e-05	1.87871e-05	Upregulated
novel_mir_15	15	0	2.14286	0	-5.22376	2.1367e-05	1.03433e-05	Upregulated
novel_mir_97	15	0	2.14286	0	-5.22376	2.1367e-05	1.03433e-05	Upregulated
novel_mir_182	15	0	2.14286	0	-5.22376	2.1367e-05	1.03433e-05	Upregulated
novel_mir_565	15	0	2.14286	0	-5.22376	2.1367e-05	1.03433e-05	Upregulated
novel_mir_185	16	0	2.28571	0	-5.31687	1.10146e-05	5.95396e-06	Upregulated
novel_mir_314	16	0	2.28571	0	-5.31687	1.10146e-05	5.95396e-06	Upregulated
novel_mir_335	16	0	2.28571	0	-5.31687	1.10146e-05	5.95396e-06	Upregulated
novel_mir_381	16	0	2.28571	0	-5.31687	1.10146e-05	5.95396e-06	Upregulated
novel_mir_516	16	0	2.28571	0	-5.31687	1.10146e-05	5.95396e-06	Upregulated
novel_mir_564	19	0	2.71429	0	-5.5648	1.56107e-06	1.0548e-06	Upregulated
novel_mir_18	20	0	2.85714	0	-5.6388	8.22488e-07	5.79912e-07	Upregulated
novel_mir_93	21	0	3	0	-5.70918	4.35463e-07	3.28453e-07	Upregulated
novel_mir_114	21	0	3	0	-5.70918	4.35463e-07	3.28453e-07	Upregulated
novel_mir_192	21	0	3	0	-5.70918	4.35463e-07	3.28453e-07	Upregulated
novel_mir_242	21	0	3	0	-5.70918	4.35463e-07	3.28453e-07	Upregulated
novel_mir_380	21	0	3	0	-5.70918	4.35463e-07	3.28453e-07	Upregulated
novel_mir_562	21	0	3	0	-5.70918	4.35463e-07	3.28453e-07	Upregulated
novel_mir_92	24	0	3.42857	0	-5.90183	6.6417e-08	6.73162e-08	Upregulated
novel_mir_563	24	0	3.42857	0	-5.90183	6.6417e-08	6.73162e-08	Upregulated
novel_mir_515	25	0	3.57143	0	-5.96072	3.57901e-08	3.8693e-08	Upregulated
novel_mir_91	27	0	3.85714	0	-6.07175	1.05173e-08	1.21825e-08	Upregulated
novel_mir_514	34	0	4.85714	0	-6.40433	1.61885e-10	2.50021e-10	Upregulated
novel_mir_37	40	0	5.71429	0	-6.6388	5.10197e-12	8.70913e-12	Upregulated
novel_mir_89	48	0	6.85714	0	-6.90183	5.86971e-14	1.18984e-13	Upregulated
novel_mir_513	144	0	20.5714	0	-8.48679	5.31457e-34	2.15461e-33	Upregulated
novel_mir_9	158	0	22.5714	0	-8.62065	1.30515e-36	7.05503e-36	Upregulated
novel_mir_189	285	0	40.7143	0	-9.47169	2.84005e-58	2.3028e-57	Upregulated
novel_mir_88	2330	0	332.857	0	-12.503	6.08457e-283	9.86712e-282	Upregulated

## Sheet: Table_S10
Table S10 - Differentially expressed novel miRNAs (p<0.01) between milk cell samples from healthy dyads (n=6) and milk lipid samples from healthy dyads (n=6).
* Blue highlighted were the high differentially expressed miRNAs (-2≥fold change≤2).
Novel mature miRNA species	Reads number of milk cells samples from healthy dyads (n=6)	Reads number of milk lipids samples from healthy dyads (n=6)	Reads mean of milk cells samples from healthy dyads (n=6)	Reads mean of milk lipids samples from healthy dyads (n=6)	log2Ratio (healthy - milk cells/healthy - milk lipids samples) normalised	p-value	q-value(Storey et al. 2003)	Healthy vs. Infection UP/Down regulated
novel_mir_189	0	4077	0	679.5	13.0722	0	0	downregulated
novel_mir_88	0	960	0	160	10.9858	2.09579e-140	1.57805e-139	downregulated
novel_mir_2	0	562	0	93.6667	10.2133	1.74274e-93	9.84161e-93	downregulated
novel_mir_53	0	394	0	65.6667	9.70093	4.55215e-71	2.05656e-70	downregulated
novel_mir_398	0	165	0	27.5	8.4452	9.49857e-36	1.95056e-35	downregulated
novel_mir_399	0	128	0	21.3333	8.07888	3.86584e-29	6.23748e-29	downregulated
novel_mir_401	0	104	0	17.3333	7.77932	1.26953e-24	1.79233e-24	downregulated
novel_mir_403	0	62	0	10.3333	7.03308	4.05706e-16	3.98453e-16	downregulated
novel_mir_404	0	60	0	10	6.98577	1.09146e-15	1.02728e-15	downregulated
novel_mir_210	0	55	0	9.16667	6.86024	1.33308e-14	1.15818e-14	downregulated
novel_mir_131	0	42	0	7	6.4712	1.1061e-11	8.32854e-12	downregulated
novel_mir_287	0	35	0	5.83333	6.20816	4.80058e-10	3.1894e-10	downregulated
novel_mir_190	0	30	0	5	5.98577	7.67266e-09	4.44401e-09	downregulated
novel_mir_380	0	25	0	4.16667	5.72274	1.32313e-07	6.64179e-08	downregulated
novel_mir_93	0	24	0	4	5.66384	2.36242e-07	1.11176e-07	downregulated
novel_mir_405	0	24	0	4	5.66384	2.36242e-07	1.11176e-07	downregulated
novel_mir_212	0	22	0	3.66667	5.53831	7.61535e-07	3.37298e-07	downregulated
novel_mir_406	0	22	0	3.66667	5.53831	7.61535e-07	3.37298e-07	downregulated
novel_mir_407	0	21	0	3.5	5.4712	1.37527e-06	5.97419e-07	downregulated
novel_mir_290	0	20	0	3.33333	5.40081	2.4938e-06	1.04319e-06	downregulated
novel_mir_191	0	18	0	3	5.24881	8.30648e-06	2.75932e-06	downregulated
novel_mir_321	0	18	0	3	5.24881	8.30648e-06	2.75932e-06	downregulated
novel_mir_388	0	18	0	3	5.24881	8.30648e-06	2.75932e-06	downregulated
novel_mir_408	0	18	0	3	5.24881	8.30648e-06	2.75932e-06	downregulated
novel_mir_409	0	18	0	3	5.24881	8.30648e-06	2.75932e-06	downregulated
novel_mir_480	0	18	0	3	5.24881	8.30648e-06	2.75932e-06	downregulated
novel_mir_115	0	17	0	2.83333	5.16634	1.52637e-05	4.69509e-06	downregulated
novel_mir_410	0	17	0	2.83333	5.16634	1.52637e-05	4.69509e-06	downregulated
novel_mir_289	0	16	0	2.66667	5.07888	2.81837e-05	7.67032e-06	downregulated
novel_mir_293	0	16	0	2.66667	5.07888	2.81837e-05	7.67032e-06	downregulated
novel_mir_315	0	16	0	2.66667	5.07888	2.81837e-05	7.67032e-06	downregulated
novel_mir_411	0	16	0	2.66667	5.07888	2.81837e-05	7.67032e-06	downregulated
novel_mir_504	0	16	0	2.66667	5.07888	2.81837e-05	7.67032e-06	downregulated
novel_mir_138	0	15	0	2.5	4.98577	5.23034e-05	1.34258e-05	downregulated
novel_mir_481	0	15	0	2.5	4.98577	5.23034e-05	1.34258e-05	downregulated
novel_mir_316	0	14	0	2.33333	4.88624	9.7581e-05	2.29609e-05	downregulated
novel_mir_382	0	14	0	2.33333	4.88624	9.7581e-05	2.29609e-05	downregulated
novel_mir_412	0	14	0	2.33333	4.88624	9.7581e-05	2.29609e-05	downregulated
novel_mir_58	0	13	0	2.16667	4.77932	0.000183073	4.09447e-05	downregulated
novel_mir_294	0	13	0	2.16667	4.77932	0.000183073	4.09447e-05	downregulated
novel_mir_92	0	12	0	2	4.66384	0.000345496	6.84592e-05	downregulated
novel_mir_288	0	12	0	2	4.66384	0.000345496	6.84592e-05	downregulated
novel_mir_300	0	12	0	2	4.66384	0.000345496	6.84592e-05	downregulated
novel_mir_418	0	12	0	2	4.66384	0.000345496	6.84592e-05	downregulated
novel_mir_413	0	12	0	2	4.66384	0.000345496	6.84592e-05	downregulated
novel_mir_414	0	12	0	2	4.66384	0.000345496	6.84592e-05	downregulated
novel_mir_415	0	12	0	2	4.66384	0.000345496	6.84592e-05	downregulated
novel_mir_416	0	12	0	2	4.66384	0.000345496	6.84592e-05	downregulated
novel_mir_417	0	12	0	2	4.66384	0.000345496	6.84592e-05	downregulated
novel_mir_419	0	12	0	2	4.66384	0.000345496	6.84592e-05	downregulated
novel_mir_317	0	11	0	1.83333	4.53831	0.0006561	0.000106623	downregulated
novel_mir_420	0	11	0	1.83333	4.53831	0.0006561	0.000106623	downregulated
novel_mir_421	0	11	0	1.83333	4.53831	0.0006561	0.000106623	downregulated
novel_mir_100	0	10	0	1.66667	4.40081	0.00125423	0.000192732	downregulated
novel_mir_134	0	10	0	1.66667	4.40081	0.00125423	0.000192732	downregulated
novel_mir_206	0	10	0	1.66667	4.40081	0.00125423	0.000192732	downregulated
novel_mir_291	0	10	0	1.66667	4.40081	0.00125423	0.000192732	downregulated
novel_mir_422	0	10	0	1.66667	4.40081	0.00125423	0.000192732	downregulated
novel_mir_423	0	9	0	1.5	4.24881	0.00241468	0.000322751	downregulated
novel_mir_424	0	9	0	1.5	4.24881	0.00241468	0.000322751	downregulated
novel_mir_425	0	9	0	1.5	4.24881	0.00241468	0.000322751	downregulated
novel_mir_482	0	9	0	1.5	4.24881	0.00241468	0.000322751	downregulated
novel_mir_483	0	9	0	1.5	4.24881	0.00241468	0.000322751	downregulated
novel_mir_505	0	9	0	1.5	4.24881	0.00241468	0.000322751	downregulated
novel_mir_65	0	8	0	1.33333	4.07888	0.00468431	0.000542632	downregulated
novel_mir_80	0	8	0	1.33333	4.07888	0.00468431	0.000542632	downregulated
novel_mir_193	0	8	0	1.33333	4.07888	0.00468431	0.000542632	downregulated
novel_mir_195	0	8	0	1.33333	4.07888	0.00468431	0.000542632	downregulated
novel_mir_222	0	8	0	1.33333	4.07888	0.00468431	0.000542632	downregulated
novel_mir_292	0	8	0	1.33333	4.07888	0.00468431	0.000542632	downregulated
novel_mir_318	0	8	0	1.33333	4.07888	0.00468431	0.000542632	downregulated
novel_mir_426	0	8	0	1.33333	4.07888	0.00468431	0.000542632	downregulated
novel_mir_427	0	8	0	1.33333	4.07888	0.00468431	0.000542632	downregulated
novel_mir_457	0	8	0	1.33333	4.07888	0.00468431	0.000542632	downregulated
novel_mir_484	0	8	0	1.33333	4.07888	0.00468431	0.000542632	downregulated
novel_mir_485	0	8	0	1.33333	4.07888	0.00468431	0.000542632	downregulated
novel_mir_46	0	7	0	1.16667	3.88624	0.00916228	0.000919846	downregulated
novel_mir_123	0	7	0	1.16667	3.88624	0.00916228	0.000919846	downregulated
novel_mir_155	0	7	0	1.16667	3.88624	0.00916228	0.000919846	downregulated
novel_mir_177	0	7	0	1.16667	3.88624	0.00916228	0.000919846	downregulated
novel_mir_185	0	7	0	1.16667	3.88624	0.00916228	0.000919846	downregulated
novel_mir_196	0	7	0	1.16667	3.88624	0.00916228	0.000919846	downregulated
novel_mir_295	0	7	0	1.16667	3.88624	0.00916228	0.000919846	downregulated
novel_mir_428	0	7	0	1.16667	3.88624	0.00916228	0.000919846	downregulated
novel_mir_429	0	7	0	1.16667	3.88624	0.00916228	0.000919846	downregulated
novel_mir_430	0	7	0	1.16667	3.88624	0.00916228	0.000919846	downregulated
novel_mir_506	0	7	0	1.16667	3.88624	0.00916228	0.000919846	downregulated
novel_mir_507	0	7	0	1.16667	3.88624	0.00916228	0.000919846	downregulated
novel_mir_59	7	53	1.16667	8.83333	2.99945	1.06612e-10	7.52573e-11	downregulated
novel_mir_52	6	30	1	5	2.40081	1.61216e-05	4.85558e-06	downregulated
novel_mir_62	15	45	2.5	7.5	1.66384	3.16858e-05	8.52079e-06	downregulated
novel_mir_132	13	33	2.16667	5.5	1.42284	0.00149046	0.000227485	downregulated
novel_mir_94	36	64	6	10.6667	0.908956	0.00198836	0.00027555	downregulated
novel_mir_1	753	1001	125.5	166.833	0.489601	3.32031e-13	2.58627e-13	downregulated
novel_mir_4	1094	840	182.333	140	-0.30227	2.15736e-06	9.19477e-07	Upregulated
novel_mir_5	521	341	86.8333	56.8333	-0.532631	5.45748e-08	2.86694e-08	Upregulated
novel_mir_158	507	260	84.5	43.3333	-0.884593	6.15203e-17	6.61749e-17	Upregulated
novel_mir_10	212	100	35.3333	16.6667	-1.00518	2.31045e-09	1.41055e-09	Upregulated
novel_mir_28	100	42	16.6667	7	-1.17266	3.52479e-06	1.39686e-06	Upregulated
novel_mir_397	915	384	152.5	64	-1.17378	2.60987e-46	6.55045e-46	Upregulated
novel_mir_3	5674	2206	945.667	367.667	-1.28405	0	0	Upregulated
novel_mir_95	42	14	7	2.33333	-1.50608	0.000274186	6.0721e-05	Upregulated
novel_mir_101	26	6	4.33333	1	-2.0366	0.00041582	8.16774e-05	Upregulated
novel_mir_157	402	68	67	11.3333	-2.48471	7.19066e-56	2.32041e-55	Upregulated
novel_mir_302	91	14	15.1667	2.33333	-2.62156	1.50796e-14	1.2616e-14	Upregulated
novel_mir_48	135	18	22.5	3	-2.82801	1.85804e-22	2.209e-22	Upregulated
novel_mir_20	41	5	6.83333	0.833333	-2.95674	4.08491e-08	2.19699e-08	Upregulated
novel_mir_192	177	21	29.5	3.5	-2.99641	1.44347e-30	2.50817e-30	Upregulated
novel_mir_7	112	12	18.6667	2	-3.14351	9.48115e-21	1.07084e-20	Upregulated
novel_mir_9	230	16	38.3333	2.66667	-3.76661	4.47853e-47	1.26456e-46	Upregulated
novel_mir_33	8	0	1.33333	0	-3.92112	0.00655594	0.000695263	Upregulated
novel_mir_73	8	0	1.33333	0	-3.92112	0.00655594	0.000695263	Upregulated
novel_mir_168	8	0	1.33333	0	-3.92112	0.00655594	0.000695263	Upregulated
novel_mir_259	8	0	1.33333	0	-3.92112	0.00655594	0.000695263	Upregulated
novel_mir_236	8	0	1.33333	0	-3.92112	0.00655594	0.000695263	Upregulated
novel_mir_258	8	0	1.33333	0	-3.92112	0.00655594	0.000695263	Upregulated
novel_mir_309	8	0	1.33333	0	-3.92112	0.00655594	0.000695263	Upregulated
novel_mir_366	8	0	1.33333	0	-3.92112	0.00655594	0.000695263	Upregulated
novel_mir_351	8	0	1.33333	0	-3.92112	0.00655594	0.000695263	Upregulated
novel_mir_365	8	0	1.33333	0	-3.92112	0.00655594	0.000695263	Upregulated
novel_mir_367	8	0	1.33333	0	-3.92112	0.00655594	0.000695263	Upregulated
novel_mir_368	8	0	1.33333	0	-3.92112	0.00655594	0.000695263	Upregulated
novel_mir_369	8	0	1.33333	0	-3.92112	0.00655594	0.000695263	Upregulated
novel_mir_472	8	0	1.33333	0	-3.92112	0.00655594	0.000695263	Upregulated
novel_mir_473	8	0	1.33333	0	-3.92112	0.00655594	0.000695263	Upregulated
novel_mir_474	8	0	1.33333	0	-3.92112	0.00655594	0.000695263	Upregulated
novel_mir_475	8	0	1.33333	0	-3.92112	0.00655594	0.000695263	Upregulated
novel_mir_495	8	0	1.33333	0	-3.92112	0.00655594	0.000695263	Upregulated
novel_mir_68	9	0	1.5	0	-4.09104	0.00348704	0.000430428	Upregulated
novel_mir_182	9	0	1.5	0	-4.09104	0.00348704	0.000430428	Upregulated
novel_mir_183	9	0	1.5	0	-4.09104	0.00348704	0.000430428	Upregulated
novel_mir_253	9	0	1.5	0	-4.09104	0.00348704	0.000430428	Upregulated
novel_mir_254	9	0	1.5	0	-4.09104	0.00348704	0.000430428	Upregulated
novel_mir_255	9	0	1.5	0	-4.09104	0.00348704	0.000430428	Upregulated
novel_mir_256	9	0	1.5	0	-4.09104	0.00348704	0.000430428	Upregulated
novel_mir_307	9	0	1.5	0	-4.09104	0.00348704	0.000430428	Upregulated
novel_mir_308	9	0	1.5	0	-4.09104	0.00348704	0.000430428	Upregulated
novel_mir_362	9	0	1.5	0	-4.09104	0.00348704	0.000430428	Upregulated
novel_mir_363	9	0	1.5	0	-4.09104	0.00348704	0.000430428	Upregulated
novel_mir_364	9	0	1.5	0	-4.09104	0.00348704	0.000430428	Upregulated
novel_mir_471	9	0	1.5	0	-4.09104	0.00348704	0.000430428	Upregulated
novel_mir_494	9	0	1.5	0	-4.09104	0.00348704	0.000430428	Upregulated
novel_mir_163	10	0	1.66667	0	-4.24305	0.0018671	0.000260344	Upregulated
novel_mir_162	10	0	1.66667	0	-4.24305	0.0018671	0.000260344	Upregulated
novel_mir_164	10	0	1.66667	0	-4.24305	0.0018671	0.000260344	Upregulated
novel_mir_165	10	0	1.66667	0	-4.24305	0.0018671	0.000260344	Upregulated
novel_mir_173	10	0	1.66667	0	-4.24305	0.0018671	0.000260344	Upregulated
novel_mir_357	10	0	1.66667	0	-4.24305	0.0018671	0.000260344	Upregulated
novel_mir_358	10	0	1.66667	0	-4.24305	0.0018671	0.000260344	Upregulated
novel_mir_359	10	0	1.66667	0	-4.24305	0.0018671	0.000260344	Upregulated
novel_mir_360	10	0	1.66667	0	-4.24305	0.0018671	0.000260344	Upregulated
novel_mir_361	10	0	1.66667	0	-4.24305	0.0018671	0.000260344	Upregulated
novel_mir_468	10	0	1.66667	0	-4.24305	0.0018671	0.000260344	Upregulated
novel_mir_469	10	0	1.66667	0	-4.24305	0.0018671	0.000260344	Upregulated
novel_mir_470	10	0	1.66667	0	-4.24305	0.0018671	0.000260344	Upregulated
novel_mir_493	10	0	1.66667	0	-4.24305	0.0018671	0.000260344	Upregulated
novel_mir_251	11	0	1.83333	0	-4.38055	0.00100597	0.000160027	Upregulated
novel_mir_355	11	0	1.83333	0	-4.38055	0.00100597	0.000160027	Upregulated
novel_mir_356	11	0	1.83333	0	-4.38055	0.00100597	0.000160027	Upregulated
novel_mir_18	12	0	2	0	-4.50608	0.000545198	9.05544e-05	Upregulated
novel_mir_96	12	0	2	0	-4.50608	0.000545198	9.05544e-05	Upregulated
novel_mir_161	12	0	2	0	-4.50608	0.000545198	9.05544e-05	Upregulated
novel_mir_228	12	0	2	0	-4.50608	0.000545198	9.05544e-05	Upregulated
novel_mir_245	12	0	2	0	-4.50608	0.000545198	9.05544e-05	Upregulated
novel_mir_246	12	0	2	0	-4.50608	0.000545198	9.05544e-05	Upregulated
novel_mir_247	12	0	2	0	-4.50608	0.000545198	9.05544e-05	Upregulated
novel_mir_248	12	0	2	0	-4.50608	0.000545198	9.05544e-05	Upregulated
novel_mir_249	12	0	2	0	-4.50608	0.000545198	9.05544e-05	Upregulated
novel_mir_250	12	0	2	0	-4.50608	0.000545198	9.05544e-05	Upregulated
novel_mir_305	12	0	2	0	-4.50608	0.000545198	9.05544e-05	Upregulated
novel_mir_306	12	0	2	0	-4.50608	0.000545198	9.05544e-05	Upregulated
novel_mir_348	12	0	2	0	-4.50608	0.000545198	9.05544e-05	Upregulated
novel_mir_349	12	0	2	0	-4.50608	0.000545198	9.05544e-05	Upregulated
novel_mir_350	12	0	2	0	-4.50608	0.000545198	9.05544e-05	Upregulated
novel_mir_352	12	0	2	0	-4.50608	0.000545198	9.05544e-05	Upregulated
novel_mir_353	12	0	2	0	-4.50608	0.000545198	9.05544e-05	Upregulated
novel_mir_354	12	0	2	0	-4.50608	0.000545198	9.05544e-05	Upregulated
novel_mir_467	12	0	2	0	-4.50608	0.000545198	9.05544e-05	Upregulated
novel_mir_491	12	0	2	0	-4.50608	0.000545198	9.05544e-05	Upregulated
novel_mir_492	12	0	2	0	-4.50608	0.000545198	9.05544e-05	Upregulated
novel_mir_304	13	0	2.16667	0	-4.62156	0.000297119	6.45344e-05	Upregulated
novel_mir_490	13	0	2.16667	0	-4.62156	0.000297119	6.45344e-05	Upregulated
novel_mir_35	14	0	2.33333	0	-4.72847	0.000162776	3.71406e-05	Upregulated
novel_mir_346	14	0	2.33333	0	-4.72847	0.000162776	3.71406e-05	Upregulated
novel_mir_347	14	0	2.33333	0	-4.72847	0.000162776	3.71406e-05	Upregulated
novel_mir_160	15	0	2.5	0	-4.82801	8.96236e-05	2.17688e-05	Upregulated
novel_mir_244	15	0	2.5	0	-4.82801	8.96236e-05	2.17688e-05	Upregulated
novel_mir_343	15	0	2.5	0	-4.82801	8.96236e-05	2.17688e-05	Upregulated
novel_mir_344	15	0	2.5	0	-4.82801	8.96236e-05	2.17688e-05	Upregulated
novel_mir_345	15	0	2.5	0	-4.82801	8.96236e-05	2.17688e-05	Upregulated
novel_mir_341	16	0	2.66667	0	-4.92112	4.95822e-05	1.30233e-05	Upregulated
novel_mir_342	16	0	2.66667	0	-4.92112	4.95822e-05	1.30233e-05	Upregulated
novel_mir_104	17	0	2.83333	0	-5.00858	2.75554e-05	7.67032e-06	Upregulated
novel_mir_340	17	0	2.83333	0	-5.00858	2.75554e-05	7.67032e-06	Upregulated
novel_mir_466	17	0	2.83333	0	-5.00858	2.75554e-05	7.67032e-06	Upregulated
novel_mir_32	18	0	3	0	-5.09104	1.53809e-05	4.69509e-06	Upregulated
novel_mir_464	18	0	3	0	-5.09104	1.53809e-05	4.69509e-06	Upregulated
novel_mir_87	19	0	3.16667	0	-5.16905	8.6213e-06	2.78208e-06	Upregulated
novel_mir_339	19	0	3.16667	0	-5.16905	8.6213e-06	2.78208e-06	Upregulated
novel_mir_303	20	0	3.33333	0	-5.24305	4.85187e-06	1.76771e-06	Upregulated
novel_mir_336	20	0	3.33333	0	-5.24305	4.85187e-06	1.76771e-06	Upregulated
novel_mir_337	20	0	3.33333	0	-5.24305	4.85187e-06	1.76771e-06	Upregulated
novel_mir_338	20	0	3.33333	0	-5.24305	4.85187e-06	1.76771e-06	Upregulated
novel_mir_465	20	0	3.33333	0	-5.24305	4.85187e-06	1.76771e-06	Upregulated
novel_mir_67	21	0	3.5	0	-5.31344	2.74109e-06	1.10568e-06	Upregulated
novel_mir_242	21	0	3.5	0	-5.31344	2.74109e-06	1.10568e-06	Upregulated
novel_mir_257	24	0	4	0	-5.50608	5.05182e-07	2.32887e-07	Upregulated
novel_mir_34	26	0	4.33333	0	-5.62156	1.66407e-07	8.1716e-08	Upregulated
novel_mir_334	27	0	4.5	0	-5.67601	9.5963e-08	4.92658e-08	Upregulated
novel_mir_333	29	0	4.83333	0	-5.7791	3.22037e-08	1.77425e-08	Upregulated
novel_mir_241	30	0	5	0	-5.82801	1.87369e-08	1.05811e-08	Upregulated
novel_mir_159	32	0	5.33333	0	-5.92112	6.3958e-09	3.80194e-09	Upregulated
novel_mir_332	35	0	5.83333	0	-6.0504	1.3009e-09	8.16271e-10	Upregulated
novel_mir_240	36	0	6	0	-6.09104	7.6888e-10	4.96232e-10	Upregulated
novel_mir_331	38	0	6.33333	0	-6.16905	2.70509e-10	1.85167e-10	Upregulated
novel_mir_330	42	0	7	0	-6.31344	3.43995e-11	2.5066e-11	Upregulated
novel_mir_301	56	0	9.33333	0	-6.72847	3.22909e-14	2.60505e-14	Upregulated
novel_mir_329	58	0	9.66667	0	-6.7791	1.22622e-14	1.10795e-14	Upregulated
novel_mir_328	66	0	11	0	-6.96551	2.70785e-16	2.78033e-16	Upregulated
novel_mir_239	98	0	16.3333	0	-7.53583	1.42442e-22	1.78756e-22	Upregulated
novel_mir_327	98	0	16.3333	0	-7.53583	1.42442e-22	1.78756e-22	Upregulated
novel_mir_238	116	0	19.3333	0	-7.7791	6.51869e-26	9.81665e-26	Upregulated
novel_mir_326	150	0	25	0	-8.14994	6.22067e-32	1.17098e-31	Upregulated
novel_mir_237	207	0	34.5	0	-8.61461	2.216e-41	5.0057e-41	Upregulated
novel_mir_325	345	0	57.5	0	-9.35157	4.90421e-62	1.84634e-61	Upregulated

[truncated: 5 more sheets: Table_S11, Table_S12, Table_S13, Table_S14, Table_S15]
